# Supplementary material for: (Amino­acetato-κ2 O,N)bis­(quinolin-8-olato-κ2 O,N)cobalt(III) methanol solvate
Source: Acta Crystallogr Sect E Struct Rep Online. 2008 May 10;64(Pt 6):m795. doi: 10.1107/S1600536808013135 (PMC2961573; doi:10.1107/S1600536808013135)
Supplement: Supplementary file 1 [file e-64-0m795-sup1.cif]

##############################################################################
###                                                                        ###
###        Electronic paper (Acta Crystallographica Section E)             ###
###                                                                        ###
##############################################################################
#                                                                            #
# This CIF contains the data in a paper accepted for publication in Acta     #
# Crystallographica Section E. It conforms to the requirements of Notes      #
# for Authors for Section E, and has been peer reviewed under the auspices   #
# of the IUCr Commission on Journals.                                        #
#                                                                            #
# Full details of the Crystallographic Information File format               #
# are given in the paper "The Crystallographic Information File (CIF):       #
# a New Standard Archive File for Crystallography" by S. R. Hall, F. H.      #
# Allen and I. D. Brown [Acta Cryst. (1991), A47, 655-685].                  #
#                                                                            #
# The current version of the core CIF dictionary is obtainable from          #
# ftp://ftp.iucr.org/pub/cif_core.dic. The current version number is 2.4.    #
#                                                                            #
# Software is freely available for graphical display of the structure(s) in  #
# this CIF.  For information consult the CIF home page http://www.iucr.org/  #
# cif/home.html                                                              #
#                                                                            #
# This file may be used for bona fide research purposes within the           #
# scientific community so long as proper attribution is given to the journal # 
# article from which it was obtained.                                        #
#                                                                            #
##############################################################################
                                             
data_I
_audit_creation_method     SHELXL-97
_chemical_name_systematic
;
(Aminoacetato-\k^2^<i>O</i>,<i>N</i>)bis(quinolin-8-olato-
\k^2^<i>O</i>,<i>N</i>)cobalt(III) methanol solvate
;
_chemical_name_common     ?
_chemical_formula_moiety     'C20 H16 Co N3 O4, C H4 O'
_chemical_formula_sum     'C21 H20 Co N3 O5'
_chemical_formula_iupac     '[Co (C2 H4 N O2) (C9 H6 N O)2], C H4 O'
_chemical_formula_weight     453.33
_chemical_melting_point     ?
_symmetry_cell_setting     Triclinic
_symmetry_space_group_name_H-M     'P -1'
_symmetry_space_group_name_Hall     '-P 1'
loop_
    _symmetry_equiv_pos_as_xyz
    'x, y, z'
    '-x, -y, -z'
_cell_length_a     9.8377(4)
_cell_length_b     10.6526(4)
_cell_length_c     10.7369(4)
_cell_angle_alpha     82.0470(10)
_cell_angle_beta     76.2890(10)
_cell_angle_gamma     64.9410(10)
_cell_volume     989.32(7)
_cell_formula_units_Z     2
_cell_measurement_reflns_used     7882
_cell_measurement_theta_min     2.43
_cell_measurement_theta_max     28.17
_cell_measurement_temperature     273(2)
_exptl_crystal_description     block
_exptl_crystal_colour     purple
_exptl_crystal_size_max     0.20
_exptl_crystal_size_mid     0.15
_exptl_crystal_size_min     0.12
_exptl_crystal_density_diffrn     1.522
_exptl_crystal_density_meas     ?
_exptl_crystal_density_method     'not measured'
_exptl_crystal_F_000     468
_exptl_absorpt_coefficient_mu     0.907
_exptl_absorpt_correction_type     multi-scan
_exptl_absorpt_process_details     '(SADABS; Sheldrick, 1996)'
_exptl_absorpt_correction_T_min     0.8395
_exptl_absorpt_correction_T_max     0.8990
_exptl_special_details
;
;
_diffrn_radiation_type     MoK\a
_diffrn_radiation_wavelength     0.71073
_diffrn_radiation_source     'fine-focus sealed tube'
_diffrn_radiation_monochromator     graphite
_diffrn_measurement_device_type     'Bruker SMART CCD area-detector'
_diffrn_measurement_method     '\f and \w'
_diffrn_detector_area_resol_mean     ?
_diffrn_reflns_number     11346
_diffrn_reflns_av_R_equivalents     0.0169
_diffrn_reflns_av_sigmaI/netI     0.0167
_diffrn_reflns_theta_min     1.95
_diffrn_reflns_theta_max     25.05
_diffrn_reflns_theta_full     25.05
_diffrn_measured_fraction_theta_max     0.996
_diffrn_measured_fraction_theta_full     0.996
_diffrn_reflns_limit_h_min     -9
_diffrn_reflns_limit_h_max     11
_diffrn_reflns_limit_k_min     -12
_diffrn_reflns_limit_k_max     12
_diffrn_reflns_limit_l_min     -12
_diffrn_reflns_limit_l_max     12
_diffrn_standards_number     0
_diffrn_standards_interval_count     0
_diffrn_standards_interval_time     0
_diffrn_standards_decay_%     ?
_refine_special_details
;
Refinement of <i>F</i>^2^ against ALL reflections. The weighted <i>R</i>-factor
<i>wR</i> and goodness of fit <i>S</i> are based on <i>F</i>^2^, conventional
<i>R</i>-factors <i>R</i> are based on <i>F</i>, with <i>F</i> set to zero for
negative <i>F</i>^2^. The threshold expression of <i>F</i>^2^ >
\s(<i>F</i>^2^) is used only for calculating <i>R</i>-factors(gt) <i>etc</i>.
and is not relevant to the choice of reflections for refinement.
<i>R</i>-factors based on <i>F</i>^2^ are statistically about twice as large
as those based on <i>F</i>, and <i>R</i>- factors based on ALL data will be
even larger.
;
_reflns_number_total     3486
_reflns_number_gt     3261
_reflns_threshold_expression     I>2\s(I)
_refine_ls_structure_factor_coef     Fsqd
_refine_ls_matrix_type     full
_refine_ls_R_factor_all     0.0300
_refine_ls_R_factor_gt     0.0280
_refine_ls_wR_factor_gt     0.0906
_refine_ls_wR_factor_ref     0.0935
_refine_ls_goodness_of_fit_ref     1.000
_refine_ls_restrained_S_all     1.000
_refine_ls_number_reflns     3486
_refine_ls_number_parameters     281
_refine_ls_number_restraints     0
_refine_ls_hydrogen_treatment     mixed
_refine_ls_weighting_scheme     calc
_refine_ls_weighting_details
            'calc w=1/[\s^2^(Fo^2^)+(0.073P)^2^+0.17P] where P=(Fo^2^+2Fc^2^)/3'
_atom_sites_solution_hydrogens     geom
_atom_sites_solution_primary     direct
_atom_sites_solution_secondary     difmap
_refine_ls_shift/su_max     0.001
_refine_ls_shift/su_mean     0.000
_refine_diff_density_max     0.278
_refine_diff_density_min     -0.361
_refine_ls_extinction_method     none
_refine_ls_extinction_coef     ?
loop_
    _atom_type_symbol
    _atom_type_description
    _atom_type_scat_dispersion_real
    _atom_type_scat_dispersion_imag
    _atom_type_scat_source
    'C' 'C' 0.0033 0.0016
                         'International Tables Vol C Tables 4.2.6.8 and 6.1.1.4'
    'H' 'H' 0.0000 0.0000
                         'International Tables Vol C Tables 4.2.6.8 and 6.1.1.4'
    'N' 'N' 0.0061 0.0033
                         'International Tables Vol C Tables 4.2.6.8 and 6.1.1.4'
    'O' 'O' 0.0106 0.0060
                         'International Tables Vol C Tables 4.2.6.8 and 6.1.1.4'
    'S' 'S' 0.1246 0.1234
                         'International Tables Vol C Tables 4.2.6.8 and 6.1.1.4'
    'Cu' 'Cu' 0.3201 1.2651
                         'International Tables Vol C Tables 4.2.6.8 and 6.1.1.4'
_computing_data_collection     'SMART (Siemens, 1996)'
_computing_cell_refinement     'SAINT (Siemens, 1996)'
_computing_data_reduction     'SAINT (Siemens, 1996)'
_computing_structure_solution     'SHELXTL (Sheldrick, 2008)'
_computing_structure_refinement     'SHELXTL (Sheldrick, 2008)'
_computing_molecular_graphics     'SHELXTL (Sheldrick, 2008)'
_computing_publication_material     'SHELXTL (Sheldrick, 2008)'
loop_
    _atom_site_type_symbol
    _atom_site_label
    _atom_site_fract_x
    _atom_site_fract_y
    _atom_site_fract_z
    _atom_site_U_iso_or_equiv
    _atom_site_adp_type
    _atom_site_calc_flag
    _atom_site_refinement_flags
    _atom_site_occupancy
    _atom_site_disorder_assembly
    _atom_site_disorder_group
    Co Co1 0.21615(2) 0.26369(2) 0.46144(2) 0.03237(12) Uani d . 1 . .
    O O1 0.36577(14) 0.20861(13) 0.56554(12) 0.0381(3) Uani d . 1 . .
    O O2 0.46440(17) 0.29619(16) 0.67761(14) 0.0553(4) Uani d . 1 . .
    O O3 0.05933(15) 0.33761(13) 0.60596(13) 0.0418(3) Uani d . 1 . .
    O O4 0.06935(14) 0.32742(13) 0.35430(13) 0.0421(3) Uani d . 1 . .
    O O5 0.4828(3) 0.4912(3) 0.2562(2) 0.1083(9) Uani d . 1 . .
    H H5 0.4933 0.5573 0.2770 0.162 Uiso calc R 1 . .
    N N1 0.18775(16) 0.09298(15) 0.50938(14) 0.0348(3) Uani d . 1 . .
    N N2 0.36569(17) 0.19377(15) 0.30857(14) 0.0349(3) Uani d . 1 . .
    N N3 0.23374(19) 0.43960(16) 0.43835(17) 0.0397(4) Uani d . 1 . .
    C C1 0.0225(2) 0.23999(19) 0.67578(17) 0.0391(4) Uani d . 1 . .
    C C2 -0.0769(2) 0.2598(2) 0.7924(2) 0.0539(5) Uani d . 1 . .
    H H2 -0.1231 0.3465 0.8279 0.065 Uiso calc R 1 . .
    C C3 -0.1088(3) 0.1483(3) 0.8583(2) 0.0683(7) Uani d . 1 . .
    H H3 -0.1735 0.1626 0.9386 0.082 Uiso calc R 1 . .
    C C4 -0.0487(3) 0.0206(3) 0.8091(2) 0.0656(6) Uani d . 1 . .
    H H4 -0.0744 -0.0498 0.8543 0.079 Uiso calc R 1 . .
    C C5 0.0530(2) -0.0043(2) 0.6888(2) 0.0460(5) Uani d . 1 . .
    C C6 0.1205(2) -0.1297(2) 0.6232(2) 0.0528(5) Uani d . 1 . .
    H H6 0.0999 -0.2057 0.6600 0.063 Uiso calc R 1 . .
    C C7 0.2144(2) -0.1391(2) 0.5076(2) 0.0504(5) Uani d . 1 . .
    H H7 0.2567 -0.2210 0.4642 0.060 Uiso calc R 1 . .
    C C8 0.2488(2) -0.02614(18) 0.45221(19) 0.0413(4) Uani d . 1 . .
    H H8 0.3162 -0.0354 0.3735 0.050 Uiso calc R 1 . .
    C C9 0.08930(19) 0.10617(18) 0.62504(17) 0.0364(4) Uani d . 1 . .
    C C10 0.1360(2) 0.30635(18) 0.23300(19) 0.0422(4) Uani d . 1 . .
    C C11 0.0622(3) 0.3473(2) 0.1301(2) 0.0590(6) Uani d . 1 . .
    H H11 -0.0435 0.3965 0.1439 0.071 Uiso calc R 1 . .
    C C12 0.1463(4) 0.3150(3) 0.0052(2) 0.0690(7) Uani d . 1 . .
    H H12 0.0939 0.3445 -0.0622 0.083 Uiso calc R 1 . .
    C C13 0.3015(4) 0.2421(3) -0.0224(2) 0.0657(7) Uani d . 1 . .
    H H13 0.3530 0.2230 -0.1068 0.079 Uiso calc R 1 . .
    C C14 0.3826(3) 0.1964(2) 0.07908(19) 0.0500(5) Uani d . 1 . .
    C C15 0.5417(3) 0.1158(2) 0.0668(2) 0.0576(5) Uani d . 1 . .
    H H15 0.6026 0.0903 -0.0139 0.069 Uiso calc R 1 . .
    C C16 0.6059(2) 0.0755(2) 0.1726(2) 0.0558(5) Uani d . 1 . .
    H H16 0.7101 0.0205 0.1645 0.067 Uiso calc R 1 . .
    C C17 0.5149(2) 0.1171(2) 0.29365(19) 0.0438(4) Uani d . 1 . .
    H H17 0.5602 0.0904 0.3653 0.053 Uiso calc R 1 . .
    C C18 0.2987(2) 0.23139(18) 0.20409(18) 0.0393(4) Uani d . 1 . .
    C C19 0.3819(2) 0.31043(19) 0.60261(16) 0.0392(4) Uani d . 1 . .
    C C20 0.2899(2) 0.45316(19) 0.5487(2) 0.0452(4) Uani d . 1 . .
    H H20A 0.2040 0.5039 0.6144 0.054 Uiso calc R 1 . .
    H H20B 0.3538 0.5047 0.5221 0.054 Uiso calc R 1 . .
    C C21 0.5849(6) 0.4394(5) 0.1517(4) 0.1377(19) Uani d . 1 . .
    H H21A 0.5343 0.4321 0.0885 0.207 Uiso calc R 1 . .
    H H21B 0.6579 0.3490 0.1722 0.207 Uiso calc R 1 . .
    H H21C 0.6367 0.4993 0.1183 0.207 Uiso calc R 1 . .
    H H22 0.143(3) 0.502(3) 0.436(2) 0.060(7) Uiso d . 1 . .
    H H21 0.295(3) 0.444(2) 0.369(2) 0.048(6) Uiso d . 1 . .
loop_
    _atom_site_aniso_label
    _atom_site_aniso_U_11
    _atom_site_aniso_U_22
    _atom_site_aniso_U_33
    _atom_site_aniso_U_12
    _atom_site_aniso_U_13
    _atom_site_aniso_U_23
    Co1 0.02705(16) 0.02604(16) 0.04380(17) -0.01193(11) -0.00651(10)
                                                                     0.00211(10)
    O1 0.0359(7) 0.0324(7) 0.0464(7) -0.0132(5) -0.0107(5) -0.0006(5)
    O2 0.0585(9) 0.0602(9) 0.0529(8) -0.0229(7) -0.0185(7) -0.0116(7)
    O3 0.0365(7) 0.0317(6) 0.0529(7) -0.0144(5) 0.0006(5) -0.0027(5)
    O4 0.0315(6) 0.0366(7) 0.0594(8) -0.0142(5) -0.0147(6) 0.0056(6)
    O5 0.1061(17) 0.1167(19) 0.1255(19) -0.0846(16) 0.0328(15) -0.0453(15)
    N1 0.0294(7) 0.0310(7) 0.0468(8) -0.0139(6) -0.0126(6) 0.0036(6)
    N2 0.0330(8) 0.0318(7) 0.0431(8) -0.0165(6) -0.0089(6) 0.0020(6)
    N3 0.0316(8) 0.0305(8) 0.0567(10) -0.0144(7) -0.0078(7) 0.0035(7)
    C1 0.0321(9) 0.0415(10) 0.0468(10) -0.0187(7) -0.0087(7) 0.0023(8)
    C2 0.0489(12) 0.0610(13) 0.0523(11) -0.0273(10) 0.0013(9) -0.0072(10)
    C3 0.0685(15) 0.0868(18) 0.0532(12) -0.0460(14) 0.0061(11) 0.0020(12)
    C4 0.0710(15) 0.0741(16) 0.0641(14) -0.0506(13) -0.0070(12) 0.0173(12)
    C5 0.0414(10) 0.0463(11) 0.0589(11) -0.0272(9) -0.0163(9) 0.0131(9)
    C6 0.0506(11) 0.0379(10) 0.0813(15) -0.0285(9) -0.0242(11) 0.0152(9)
    C7 0.0458(11) 0.0330(9) 0.0788(14) -0.0189(8) -0.0193(10) -0.0011(9)
    C8 0.0377(9) 0.0336(9) 0.0547(11) -0.0146(7) -0.0135(8) -0.0003(8)
    C9 0.0310(9) 0.0374(9) 0.0461(9) -0.0185(7) -0.0135(7) 0.0070(7)
    C10 0.0461(10) 0.0310(9) 0.0590(12) -0.0226(8) -0.0218(9) 0.0108(8)
    C11 0.0656(14) 0.0484(12) 0.0783(15) -0.0302(11) -0.0415(12) 0.0196(11)
    C12 0.101(2) 0.0613(15) 0.0661(15) -0.0430(15) -0.0491(15) 0.0208(12)
    C13 0.104(2) 0.0626(14) 0.0471(12) -0.0481(15) -0.0239(12) 0.0099(10)
    C14 0.0691(14) 0.0482(12) 0.0451(10) -0.0369(11) -0.0115(10) 0.0026(9)
    C15 0.0618(14) 0.0653(14) 0.0516(12) -0.0374(11) 0.0071(10) -0.0148(10)
    C16 0.0408(11) 0.0627(13) 0.0630(13) -0.0224(10) 0.0013(9) -0.0159(10)
    C17 0.0340(9) 0.0455(10) 0.0523(10) -0.0160(8) -0.0078(8) -0.0051(8)
    C18 0.0472(10) 0.0330(9) 0.0463(10) -0.0241(8) -0.0143(8) 0.0062(7)
    C19 0.0337(9) 0.0423(10) 0.0383(9) -0.0145(8) 0.0010(7) -0.0084(7)
    C20 0.0412(10) 0.0362(9) 0.0614(12) -0.0182(8) -0.0087(9) -0.0070(8)
    C21 0.197(5) 0.142(4) 0.116(3) -0.129(4) 0.030(3) -0.047(3)
_geom_special_details
;
All e.s.d.'s (except the e.s.d. in the dihedral angle between two l.s. planes)
are estimated using the full covariance matrix. The cell e.s.d.'s are taken
into account individually in the estimation of e.s.d.'s in distances, angles
and torsion angles; correlations between e.s.d.'s in cell parameters are only
used when they are defined by crystal symmetry. An approximate (isotropic)
treatment of cell e.s.d.'s is used for estimating e.s.d.'s involving l.s.
planes.
;
loop_
    _geom_bond_atom_site_label_1
    _geom_bond_atom_site_label_2
    _geom_bond_site_symmetry_2
    _geom_bond_distance
    _geom_bond_publ_flag
    Co1 O1 . 1.9045(12) y
    Co1 O3 . 1.8926(13) y
    Co1 O4 . 1.9002(13) y
    Co1 N1 . 1.9373(14) y
    Co1 N2 . 1.9179(15) y
    Co1 N3 . 1.9309(15) y
    O1 C19 . 1.287(2) ?
    O2 C19 . 1.225(2) ?
    O3 C1 . 1.323(2) ?
    O4 C10 . 1.314(2) ?
    O5 C21 . 1.319(4) ?
    O5 H5 . 0.8200 ?
    N1 C8 . 1.320(2) ?
    N1 C9 . 1.365(2) ?
    N2 C17 . 1.326(2) ?
    N2 C18 . 1.362(2) ?
    N3 C20 . 1.468(3) ?
    N3 H22 . 0.86(3) ?
    N3 H21 . 0.85(2) ?
    C1 C2 . 1.374(3) ?
    C1 C9 . 1.419(3) ?
    C2 C3 . 1.410(3) ?
    C2 H2 . 0.9300 ?
    C3 C4 . 1.359(4) ?
    C3 H3 . 0.9300 ?
    C4 C5 . 1.414(3) ?
    C4 H4 . 0.9300 ?
    C5 C9 . 1.414(2) ?
    C5 C6 . 1.417(3) ?
    C6 C7 . 1.348(3) ?
    C6 H6 . 0.9300 ?
    C7 C8 . 1.403(3) ?
    C7 H7 . 0.9300 ?
    C8 H8 . 0.9300 ?
    C10 C11 . 1.384(3) ?
    C10 C18 . 1.431(3) ?
    C11 C12 . 1.400(4) ?
    C11 H11 . 0.9300 ?
    C12 C13 . 1.367(4) ?
    C12 H12 . 0.9300 ?
    C13 C14 . 1.413(3) ?
    C13 H13 . 0.9300 ?
    C14 C18 . 1.405(3) ?
    C14 C15 . 1.413(3) ?
    C15 C16 . 1.361(3) ?
    C15 H15 . 0.9300 ?
    C16 C17 . 1.399(3) ?
    C16 H16 . 0.9300 ?
    C17 H17 . 0.9300 ?
    C19 C20 . 1.518(3) ?
    C20 H20A . 0.9700 ?
    C20 H20B . 0.9700 ?
    C21 H21A . 0.9600 ?
    C21 H21B . 0.9600 ?
    C21 H21C . 0.9600 ?
loop_
    _geom_angle_atom_site_label_1
    _geom_angle_atom_site_label_2
    _geom_angle_atom_site_label_3
    _geom_angle_site_symmetry_1
    _geom_angle_site_symmetry_3
    _geom_angle
    _geom_angle_publ_flag
    O3 Co1 O4 . . 90.60(6) y
    O3 Co1 O1 . . 89.93(6) y
    O4 Co1 O1 . . 176.81(5) y
    O3 Co1 N2 . . 176.47(5) y
    O4 Co1 N2 . . 85.88(6) y
    O1 Co1 N2 . . 93.56(6) y
    O3 Co1 N3 . . 87.07(7) y
    O4 Co1 N3 . . 91.14(6) y
    O1 Co1 N3 . . 85.75(6) y
    N2 Co1 N3 . . 92.71(7) y
    O3 Co1 N1 . . 85.82(6) y
    O4 Co1 N1 . . 92.39(6) y
    O1 Co1 N1 . . 90.79(6) y
    N2 Co1 N1 . . 94.60(6) y
    N3 Co1 N1 . . 172.09(7) y
    C19 O1 Co1 . . 113.96(11) ?
    C1 O3 Co1 . . 111.40(11) ?
    C10 O4 Co1 . . 111.26(11) ?
    C21 O5 H5 . . 109.5 ?
    C8 N1 C9 . . 119.18(15) ?
    C8 N1 Co1 . . 131.33(13) ?
    C9 N1 Co1 . . 109.46(12) ?
    C17 N2 C18 . . 119.37(17) ?
    C17 N2 Co1 . . 129.99(13) ?
    C18 N2 Co1 . . 110.63(12) ?
    C20 N3 Co1 . . 107.24(11) ?
    C20 N3 H22 . . 111.7(16) ?
    Co1 N3 H22 . . 106.0(17) ?
    C20 N3 H21 . . 110.4(15) ?
    Co1 N3 H21 . . 111.4(15) ?
    H22 N3 H21 . . 110(2) ?
    O3 C1 C2 . . 124.64(18) ?
    O3 C1 C9 . . 117.25(15) ?
    C2 C1 C9 . . 118.10(17) ?
    C1 C2 C3 . . 119.9(2) ?
    C1 C2 H2 . . 120.1 ?
    C3 C2 H2 . . 120.1 ?
    C4 C3 C2 . . 122.5(2) ?
    C4 C3 H3 . . 118.7 ?
    C2 C3 H3 . . 118.7 ?
    C3 C4 C5 . . 119.62(19) ?
    C3 C4 H4 . . 120.2 ?
    C5 C4 H4 . . 120.2 ?
    C4 C5 C9 . . 117.7(2) ?
    C4 C5 C6 . . 126.22(19) ?
    C9 C5 C6 . . 116.04(18) ?
    C7 C6 C5 . . 120.19(17) ?
    C7 C6 H6 . . 119.9 ?
    C5 C6 H6 . . 119.9 ?
    C6 C7 C8 . . 120.45(19) ?
    C6 C7 H7 . . 119.8 ?
    C8 C7 H7 . . 119.8 ?
    N1 C8 C7 . . 121.45(18) ?
    N1 C8 H8 . . 119.3 ?
    C7 C8 H8 . . 119.3 ?
    N1 C9 C5 . . 122.64(17) ?
    N1 C9 C1 . . 115.27(15) ?
    C5 C9 C1 . . 122.07(17) ?
    O4 C10 C11 . . 125.8(2) ?
    O4 C10 C18 . . 117.56(16) ?
    C11 C10 C18 . . 116.6(2) ?
    C10 C11 C12 . . 120.2(2) ?
    C10 C11 H11 . . 119.9 ?
    C12 C11 H11 . . 119.9 ?
    C13 C12 C11 . . 123.2(2) ?
    C13 C12 H12 . . 118.4 ?
    C11 C12 H12 . . 118.4 ?
    C12 C13 C14 . . 119.0(2) ?
    C12 C13 H13 . . 120.5 ?
    C14 C13 H13 . . 120.5 ?
    C18 C14 C13 . . 117.7(2) ?
    C18 C14 C15 . . 116.45(19) ?
    C13 C14 C15 . . 125.8(2) ?
    C16 C15 C14 . . 120.2(2) ?
    C16 C15 H15 . . 119.9 ?
    C14 C15 H15 . . 119.9 ?
    C15 C16 C17 . . 119.9(2) ?
    C15 C16 H16 . . 120.1 ?
    C17 C16 H16 . . 120.1 ?
    N2 C17 C16 . . 121.50(18) ?
    N2 C17 H17 . . 119.3 ?
    C16 C17 H17 . . 119.3 ?
    N2 C18 C14 . . 122.54(18) ?
    N2 C18 C10 . . 114.32(17) ?
    C14 C18 C10 . . 123.13(18) ?
    O2 C19 O1 . . 123.35(17) ?
    O2 C19 C20 . . 120.82(17) ?
    O1 C19 C20 . . 115.83(15) ?
    N3 C20 C19 . . 109.90(15) ?
    N3 C20 H20A . . 109.7 ?
    C19 C20 H20A . . 109.7 ?
    N3 C20 H20B . . 109.7 ?
    C19 C20 H20B . . 109.7 ?
    H20A C20 H20B . . 108.2 ?
    O5 C21 H21A . . 109.5 ?
    O5 C21 H21B . . 109.5 ?
    H21A C21 H21B . . 109.5 ?
    O5 C21 H21C . . 109.5 ?
    H21A C21 H21C . . 109.5 ?
    H21B C21 H21C . . 109.5 ?
loop_
    _geom_hbond_atom_site_label_D
    _geom_hbond_atom_site_label_H
    _geom_hbond_atom_site_label_A
    _geom_hbond_site_symmetry_A
    _geom_hbond_distance_DH
    _geom_hbond_distance_HA
    _geom_hbond_distance_DA
    _geom_hbond_angle_DHA
    O5 H5 O2 2_666 0.82 1.92 2.743(3) 175.4
    N3 H21 O5 . 0.85(2) 2.17(3) 2.950(3) 153(2)
    N3 H22 O3 2_566 0.86(3) 2.10(3) 2.952(2) 169(2)
data_global
_journal_date_recd_electronic     2008-04-06
_journal_date_accepted     2008-05-04
_journal_name_full     'Acta Crystallographica, Section E'
_journal_year     2008
_journal_volume     64
_journal_issue      6
_journal_page_first     m795
_journal_page_last     m795
_journal_paper_category     QM
_journal_coeditor_code     XU2418
_publ_contact_author_name     'Bu-Qin Jing'
_publ_contact_author_address
;
 College of Chemistry and Chemical Engineering
Shanxi Datong University
Datong, Shanxi 037009
People's Republic of China
;
_publ_contact_author_email     jingbuqin@163.com
_publ_contact_author_fax     '86 352 7158576'
_publ_contact_author_phone     '86 352 6100046 '
_publ_section_title
;\
(Aminoacetato-\k^2^<i>O</i>,<i>N</i>)bis(quinolin-8-olato-\k^2^<i>O</i>,\
<i>N</i>)cobalt(III) methanol solvate
;
loop_
    _publ_author_name
    _publ_author_address
    'Bu-Qin Jing'
;
College of Chemistry and Chemical Engineering
Shanxi Datong University
Datong, Shanxi 037009
People's Republic of China
;
    'Shuang-Ming Meng'
;
College of Chemistry and Chemical Engineering
Shanxi Datong University
Datong, Shanxi 037009
People's Republic of China
;
    'Jing Han'
;
College of Chemistry and Chemical Engineering
Shanxi Datong University
Datong, Shanxi 037009
People's Republic of China
;
    'Bin Wang'
;
College of Chemistry and Chemical Engineering
Shanxi Datong University
Datong, Shanxi 037009
People's Republic of China
;
    'Xue-Mei Li'
;
College of Chemistry and Chemical Engineering
Shanxi Datong University
Datong, Shanxi 037009
People's Republic of China
;
