# Supplementary material for: (Amino­acetato-κ2 O,N)bis­(quinolin-8-olato-κ2 O,N)cobalt(III) methanol solvate
Source: Acta Crystallogr Sect E Struct Rep Online. 2008 May 10;64(Pt 6):m795. doi: 10.1107/S1600536808013135 (PMC2961573; doi:10.1107/S1600536808013135)
Supplement: Supplementary file 2 [file e-64-0m795-Isup2.hkl]

# 
# h,k,l, Fc-squared, Fo-squared, sigma(Fo-squared) and status flag 
# 
data_I
_shelx_title ' 070919d in P-1' 
_shelx_refln_list_code          4 
_shelx_F_calc_maximum      148.04 
_exptl_crystal_F_000       468.00 
_reflns_d_resolution_high  0.8393 
 
loop_ 
 _symmetry_equiv_pos_as_xyz 
 'x, y, z' 
 '-x, -y, -z' 
 
_cell_length_a     9.8377 
_cell_length_b    10.6526 
_cell_length_c    10.7369 
_cell_angle_alpha  82.047 
_cell_angle_beta   76.289 
_cell_angle_gamma  64.941 
 
_shelx_F_squared_multiplier     1.000 
 
loop_ 
 _refln_index_h 
 _refln_index_k 
 _refln_index_l 
 _refln_F_squared_calc 
 _refln_F_squared_meas 
 _refln_F_squared_sigma 
 _refln_observed_status 
   1   0   0      551.42      586.96      6.04 o 
   2   0   0        6.74        3.56      0.26 o 
   3   0   0      363.88      347.20      4.08 o 
   4   0   0      157.53      152.51      2.80 o 
   5   0   0      189.85      183.72      2.17 o 
   6   0   0      412.38      441.20      4.33 o 
   7   0   0     1769.57     1821.81     14.79 o 
   8   0   0        0.51       -0.18      0.58 o 
   9   0   0       22.31       24.82      1.61 o 
  10   0   0       24.44       25.64      2.20 o 
  -9   1   0        5.39        5.21      1.15 o 
  -8   1   0      109.64      124.33      2.20 o 
  -7   1   0        0.77        1.13      0.56 o 
  -6   1   0     1359.83     1377.71     11.44 o 
  -5   1   0      286.61      269.86      2.95 o 
  -4   1   0      228.48      169.88      2.00 o 
  -3   1   0        7.07        8.17      0.86 o 
  -2   1   0        0.79        1.17      0.25 o 
  -1   1   0    16202.71    14262.68    140.37 o 
   0   1   0      327.91      304.32      3.36 o 
   1   1   0    10079.52     8941.32    495.81 o 
   2   1   0       14.89       13.57      0.50 o 
   3   1   0       98.91       86.30      1.35 o 
   4   1   0      211.05      244.82      3.76 o 
   5   1   0       17.05       14.33      0.64 o 
   6   1   0     1792.05     1917.46     15.74 o 
   7   1   0       32.28       35.69      1.06 o 
   8   1   0      281.28      278.41      3.82 o 
   9   1   0        0.41        0.80      1.04 o 
  10   1   0        6.60        8.87      1.57 o 
  -9   2   0      130.07      144.52      6.82 o 
  -8   2   0       11.81       12.35      0.93 o 
  -7   2   0      435.85      440.96      4.74 o 
  -6   2   0        9.29       11.47      0.76 o 
  -5   2   0     1852.38     1864.32     14.96 o 
  -4   2   0       42.11       53.36      1.10 o 
  -3   2   0      155.74      173.88      2.55 o 
  -2   2   0       64.47       92.14      2.03 o 
  -1   2   0     4071.57     4100.30     43.40 o 
   0   2   0     6787.92     7005.68     69.11 o 
   1   2   0      779.66      769.21      8.04 o 
   2   2   0     6480.81     6491.23    117.76 o 
   3   2   0      318.31      347.28      3.89 o 
   4   2   0      254.79      287.94      4.07 o 
   5   2   0       61.05       88.65      1.44 o 
   6   2   0        6.49       11.96      0.55 o 
   7   2   0      655.65      662.23      6.22 o 
   8   2   0       31.15       30.88      1.55 o 
   9   2   0      111.00      118.85      5.84 o 
  10   2   0       11.16       13.87      3.35 o 
  11   2   0       24.93       28.58      2.42 o 
  -9   3   0       41.74       41.64      2.62 o 
  -8   3   0        8.73        8.97      1.22 o 
  -7   3   0       19.79       20.16      1.37 o 
  -6   3   0      748.85      759.04      7.12 o 
  -5   3   0       26.92       23.28      0.93 o 
  -4   3   0      904.38      897.01      7.75 o 
  -3   3   0       30.13       26.23      2.86 o 
  -2   3   0     1350.88     1616.65     14.37 o 
  -1   3   0       47.91       38.59      1.93 o 
   0   3   0       72.17       70.93      1.28 o 
   1   3   0    21403.82    18455.13    623.33 o 
   2   3   0      295.53      330.19      4.67 o 
   3   3   0      178.34      186.25      2.36 o 
   4   3   0      599.40      589.65      6.37 o 
   5   3   0      126.48      119.64      1.71 o 
   6   3   0       16.40       12.29      1.15 o 
   7   3   0       62.91       67.89      1.26 o 
   8   3   0      931.12      893.11     13.21 o 
   9   3   0        0.69        1.36      1.07 o 
  10   3   0       18.57       21.34      1.94 o 
  11   3   0       42.59       45.60      2.80 o 
  -8   4   0       14.75       12.45      1.42 o 
  -7   4   0       14.57       18.10      1.42 o 
  -6   4   0        0.08        0.61      0.83 o 
  -5   4   0      613.38      588.18      5.77 o 
  -4   4   0      191.39      197.30      2.82 o 
  -3   4   0      265.59      325.67      3.92 o 
  -2   4   0      113.77      130.31      2.01 o 
  -1   4   0        2.43        7.49      0.75 o 
   0   4   0     2036.68     2060.98     17.95 o 
   1   4   0      259.79      287.40      3.55 o 
   2   4   0    12067.81    11837.21    366.44 o 
   3   4   0       73.85       58.39      1.58 o 
   4   4   0     3309.41     3345.08     28.60 o 
   5   4   0      110.09      112.76      1.67 o 
   6   4   0        1.42        3.57      0.43 o 
   7   4   0      662.17      640.92      6.57 o 
   8   4   0       87.23       88.01      3.01 o 
   9   4   0      361.97      349.08      7.23 o 
  10   4   0        0.13        0.23      1.24 o 
  11   4   0       73.22       79.39      3.90 o 
  -7   5   0       32.09       35.37      1.92 o 
  -6   5   0       74.22       73.87      2.44 o 
  -5   5   0       12.25       14.09      1.52 o 
  -4   5   0      708.85      703.99      6.61 o 
  -3   5   0       26.70       19.33      0.82 o 
  -2   5   0        3.67        4.78      0.48 o 
  -1   5   0      964.49      923.43      7.84 o 
   0   5   0     1402.64     1354.42     12.32 o 
   1   5   0     2417.13     2479.50     21.49 o 
   2   5   0      197.02      197.50      2.18 o 
   3   5   0    16443.01    15875.81    239.69 o 
   4   5   0      624.34      746.33      7.11 o 
   5   5   0       18.99       21.04      0.74 o 
   6   5   0       15.45       12.60      0.55 o 
   7   5   0       54.38       55.70      1.88 o 
   8   5   0      752.20      742.00     12.60 o 
   9   5   0       38.48       35.74      3.91 o 
  10   5   0      829.68      821.73     26.33 o 
  11   5   0      228.26      229.85      6.06 o 
  -6   6   0        9.46        6.09      1.23 o 
  -5   6   0      466.78      470.38      7.03 o 
  -4   6   0       44.92       35.63      1.72 o 
  -3   6   0      719.85      700.55      8.65 o 
  -2   6   0      235.82      228.78      2.83 o 
  -1   6   0       44.54       38.80      1.06 o 
   0   6   0      141.99      145.94      2.84 o 
   1   6   0      631.04      642.18      5.89 o 
   2   6   0     4458.77     4680.57     35.43 o 
   3   6   0      202.39      214.15      2.42 o 
   4   6   0     1587.10     1643.37     13.06 o 
   5   6   0      131.45      122.27      1.81 o 
   6   6   0       31.61       34.15      0.89 o 
   7   6   0       21.86       18.21      1.42 o 
   8   6   0        0.87        1.04      0.98 o 
   9   6   0      661.76      676.66     13.01 o 
  10   6   0      111.02      114.16      4.03 o 
  11   6   0        6.85        9.03      1.81 o 
  -6   7   0      112.38      123.23      3.53 o 
  -5   7   0        2.59        1.76      1.01 o 
  -4   7   0      486.98      462.12      7.03 o 
  -3   7   0       44.65       44.86      1.90 o 
  -2   7   0      455.17      451.94      5.48 o 
  -1   7   0       16.93       18.48      0.85 o 
   0   7   0      188.08      177.70      2.36 o 
   1   7   0      435.96      429.97      4.29 o 
   2   7   0       48.72       50.94      1.16 o 
   3   7   0     4994.58     5076.16     38.52 o 
   4   7   0       22.00       29.31      0.91 o 
   5   7   0      321.10      348.40     19.61 o 
   6   7   0       23.93       25.07      1.14 o 
   7   7   0        2.81        1.39      0.86 o 
   8   7   0       74.85       77.94      2.90 o 
   9   7   0       41.80       43.79      2.45 o 
  10   7   0      322.74      342.43      7.39 o 
  11   7   0        9.86       17.41      4.18 o 
  -5   8   0       13.88       14.90      2.51 o 
  -4   8   0        0.44        2.06      1.46 o 
  -3   8   0      366.33      357.75      5.98 o 
  -2   8   0       77.59       76.71      2.51 o 
  -1   8   0       22.86       21.28      1.75 o 
   0   8   0      132.59      124.62      3.08 o 
   1   8   0      387.62      391.68      4.16 o 
   2   8   0       24.80       24.74      0.94 o 
   3   8   0        6.90        7.52      0.65 o 
   4   8   0     3810.46     3827.17     29.51 o 
   5   8   0        0.62        2.21      0.49 o 
   6   8   0        1.61        1.35      0.54 o 
   7   8   0      146.30      137.04     10.21 o 
   8   8   0        0.53        3.36      1.16 o 
   9   8   0      188.80      200.56      5.20 o 
  10   8   0        9.09        8.52      1.68 o 
  -3   9   0        5.73        5.70      1.63 o 
  -2   9   0      138.88      128.48      3.31 o 
  -1   9   0        8.20        9.18      1.17 o 
   0   9   0      121.80      116.08      2.85 o 
   1   9   0       55.25       55.15      1.44 o 
   2   9   0      163.14      161.98      3.10 o 
   3   9   0     1275.49     1282.47     13.23 o 
   4   9   0       26.27       23.52      1.43 o 
   5   9   0      903.94      902.61      9.03 o 
   6   9   0       92.91       96.42      3.66 o 
   7   9   0        1.01       -0.26      0.90 o 
   8   9   0       10.29       10.44      1.51 o 
   9   9   0       12.80       14.32      1.77 o 
  10   9   0      289.04      301.59      6.98 o 
  -2  10   0       34.50       44.48      2.17 o 
  -1  10   0      237.39      246.40      4.81 o 
   0  10   0       33.18       34.78      1.83 o 
   1  10   0        1.98        1.23      0.86 o 
   2  10   0      355.63      353.93      4.15 o 
   3  10   0      184.97      186.20      3.37 o 
   4  10   0     1438.21     1423.51     14.16 o 
   5  10   0       10.89        8.48      0.92 o 
   6  10   0      367.35      355.92      6.80 o 
   7  10   0       21.73       22.37      1.80 o 
   8  10   0       32.63       33.52      2.21 o 
   9  10   0      102.39      115.95      4.03 o 
   0  11   0       44.01       51.07      2.33 o 
   1  11   0       63.34       67.64      2.50 o 
   2  11   0        1.32        2.10      0.97 o 
   3  11   0      261.14      265.70      3.57 o 
   4  11   0       87.21       90.31      2.28 o 
   5  11   0     1102.99     1055.70     10.76 o 
   6  11   0        1.31        3.26      1.26 o 
   7  11   0       56.56       58.11      2.77 o 
   8  11   0      109.02      108.46      6.72 o 
   9  11   0        7.71        8.75      1.74 o 
   2  12   0       37.88       39.08      2.07 o 
   3  12   0       58.56       57.48      3.09 o 
   4  12   0      268.02      260.01      4.79 o 
   5  12   0        3.20        4.31      1.05 o 
   6  12   0      407.25      355.67      7.19 o 
   7  12   0        7.70        9.76      1.66 o 
  -6 -12   1       40.56       42.32      4.76 o 
  -5 -12   1       35.40       31.38      1.60 o 
  -4 -12   1      165.39      163.87      3.25 o 
  -3 -12   1       36.19       33.62      1.92 o 
  -2 -12   1       67.83       68.69      3.31 o 
  -8 -11   1       81.95       75.16      3.32 o 
  -7 -11   1      118.13      103.85      3.65 o 
  -6 -11   1       12.30       12.93      1.35 o 
  -5 -11   1      338.05      345.00      4.82 o 
  -4 -11   1      101.74       99.51      2.44 o 
  -3 -11   1      198.24      191.05      3.35 o 
  -2 -11   1       73.29       75.99      1.91 o 
  -1 -11   1       65.79       62.86      2.44 o 
   0 -11   1       99.23      114.84      3.28 o 
  -9 -10   1      298.37      292.22      6.73 o 
  -8 -10   1      177.81      166.56      4.70 o 
  -7 -10   1        2.35        2.18      1.18 o 
  -6 -10   1      151.04      157.76      2.88 o 
  -5 -10   1       80.40       69.43      1.95 o 
  -4 -10   1      562.39      560.23      6.48 o 
  -3 -10   1       38.23       38.72      1.58 o 
  -2 -10   1      353.34      343.78      7.90 o 
  -1 -10   1      155.05      162.41      2.64 o 
   0 -10   1       54.29       57.17      2.60 o 
   1 -10   1      288.59      288.78      5.28 o 
   2 -10   1        1.00        1.67      1.07 o 
 -10  -9   1      222.37      238.10      6.16 o 
  -9  -9   1       84.01       92.40      5.09 o 
  -8  -9   1       25.85       27.18      2.00 o 
  -7  -9   1       33.58       37.78      4.86 o 
  -6  -9   1       53.75       58.25      1.67 o 
  -5  -9   1      162.45      169.69      2.85 o 
  -4  -9   1      113.23      111.43      2.25 o 
  -3  -9   1      875.20      895.97      8.14 o 
  -2  -9   1       92.32       91.52      1.83 o 
  -1  -9   1       70.33       71.94      1.65 o 
   0  -9   1        1.58        1.19      0.62 o 
   1  -9   1       26.10       22.67      1.47 o 
   2  -9   1      146.23      160.45      3.80 o 
   3  -9   1        5.15        5.02      1.24 o 
 -10  -8   1        2.70        3.01      2.07 o 
  -9  -8   1      235.53      235.12      7.57 o 
  -8  -8   1      107.80      109.50      3.56 o 
  -7  -8   1       98.15       98.37      3.18 o 
  -6  -8   1       75.50       70.61      1.70 o 
  -5  -8   1        8.18        6.95      0.84 o 
  -4  -8   1      522.79      504.02      7.90 o 
  -3  -8   1        0.29       -0.57      0.75 o 
  -2  -8   1       16.26       17.33      0.92 o 
  -1  -8   1        3.04        3.92      0.58 o 
   0  -8   1      183.98      185.23      2.61 o 
   1  -8   1       25.29       30.12      1.16 o 
   2  -8   1       68.82       77.28      2.04 o 
   3  -8   1      453.54      414.79      6.62 o 
   4  -8   1       11.96       12.98      1.45 o 
   5  -8   1       56.94       57.49      2.61 o 
 -10  -7   1      115.28      116.13      7.03 o 
  -9  -7   1       83.68       85.33      5.95 o 
  -8  -7   1      218.68      209.80      5.00 o 
  -7  -7   1       11.76       15.96      1.05 o 
  -6  -7   1        1.06        1.80      0.51 o 
  -5  -7   1      528.75      537.18      5.71 o 
  -4  -7   1       12.76       15.50      0.68 o 
  -3  -7   1      735.02      736.46      6.56 o 
  -2  -7   1      416.58      436.87      4.34 o 
  -1  -7   1       35.76       32.39      0.99 o 
   0  -7   1      336.48      345.08      3.79 o 
   1  -7   1      439.38      457.83      4.75 o 
   2  -7   1      727.11      672.71      6.50 o 
   3  -7   1        5.90        7.03      0.85 o 
   4  -7   1      742.78      766.08     10.07 o 
   5  -7   1        6.12        6.15      1.26 o 
   6  -7   1       72.67       79.19      2.84 o 
 -11  -6   1        1.78       -0.19      1.42 o 
 -10  -6   1       32.58       32.42      3.73 o 
  -9  -6   1      604.59      628.76     25.95 o 
  -8  -6   1       82.36       93.12      3.21 o 
  -7  -6   1      155.28      161.97      2.45 o 
  -6  -6   1      139.20      148.38      2.27 o 
  -5  -6   1        9.51       14.67      0.75 o 
  -4  -6   1      299.85      264.30      2.81 o 
  -3  -6   1      370.41      347.62      4.74 o 
  -2  -6   1     1015.36     1006.29      8.42 o 
  -1  -6   1      417.25      399.85      3.93 o 
   0  -6   1      250.22      235.39      2.76 o 
   1  -6   1      545.64      524.23      5.08 o 
   2  -6   1      253.42      242.68      3.00 o 
   3  -6   1      952.35      990.30      8.85 o 
   4  -6   1        1.97        0.51      0.57 o 
   5  -6   1      585.01      553.83      7.86 o 
   6  -6   1       14.90       16.39      1.53 o 
   7  -6   1       46.82       49.98      2.38 o 
 -11  -5   1       61.21       62.68      3.33 o 
 -10  -5   1      485.01      489.49     12.67 o 
  -9  -5   1       23.21       28.56      2.10 o 
  -8  -5   1      632.67      631.54     10.86 o 
  -7  -5   1      413.16      422.89      4.67 o 
  -6  -5   1      284.38      292.03      3.44 o 
  -5  -5   1      739.45      712.80      6.12 o 
  -4  -5   1      824.56      941.27      7.77 o 
  -3  -5   1     2161.81     2284.75     19.58 o 
  -2  -5   1     1121.72     1239.70      9.98 o 
  -1  -5   1     1975.86     1988.57     17.15 o 
   0  -5   1      449.78      448.52      4.24 o 
   1  -5   1     1387.62     1431.12     11.64 o 
   2  -5   1      295.35      318.48      3.44 o 
   3  -5   1       18.50       21.07      0.95 o 
   4  -5   1      826.59      763.42      7.12 o 
   5  -5   1       14.84       17.52      1.05 o 
   6  -5   1      232.63      239.59      6.87 o 
   7  -5   1       26.16       31.22      1.83 o 
 -11  -4   1       93.74      104.48      4.12 o 
 -10  -4   1        4.01        3.54      1.42 o 
  -9  -4   1      603.86      575.49     15.97 o 
  -8  -4   1      429.43      437.77      7.78 o 
  -7  -4   1      585.76      577.02      7.01 o 
  -6  -4   1      378.76      375.17      3.65 o 
  -5  -4   1      152.51      154.90      1.83 o 
  -4  -4   1     1911.14     1879.30     16.48 o 
  -3  -4   1      278.81      276.30      2.98 o 
  -2  -4   1     1000.10     1005.08     10.53 o 
  -1  -4   1     2565.99     2797.61     27.99 o 
   0  -4   1     1588.21     1597.71     14.13 o 
   1  -4   1        1.65        1.86      0.37 o 
   2  -4   1       66.12       73.08      1.29 o 
   3  -4   1       14.02        4.09      0.46 o 
   4  -4   1       48.28       36.99      1.10 o 
   5  -4   1      695.13      721.51      6.82 o 
   6  -4   1       11.87       11.10      0.95 o 
   7  -4   1      123.42      122.26      3.07 o 
   8  -4   1       25.35       29.43      1.86 o 
 -10  -3   1       82.96       82.75      3.44 o 
  -9  -3   1       60.60       65.76      2.81 o 
  -8  -3   1      792.67      798.48      9.34 o 
  -7  -3   1      119.71      128.77      2.05 o 
  -6  -3   1      347.33      384.99      5.35 o 
  -5  -3   1      128.01      115.53      1.48 o 
  -4  -3   1      433.15      431.76      4.32 o 
  -3  -3   1      255.60      259.49      3.11 o 
  -2  -3   1     1507.88     1591.46     16.06 o 
  -1  -3   1      483.35      455.45      5.08 o 
   0  -3   1      124.65      132.90      1.98 o 
   1  -3   1        2.29        3.43      0.43 o 
   2  -3   1       51.86       52.48      1.16 o 
   3  -3   1      258.09      255.43      2.79 o 
   4  -3   1      704.87      728.85      6.54 o 
   5  -3   1       15.67       21.70      0.87 o 
   6  -3   1     1026.09      945.36      8.50 o 
   7  -3   1       18.13       24.90      1.27 o 
   8  -3   1       39.02       40.40      1.66 o 
   9  -3   1        0.48        0.65      1.98 o 
 -10  -2   1        4.79        4.58      1.38 o 
  -9  -2   1      248.48      256.59      6.25 o 
  -8  -2   1       71.64       76.09      2.13 o 
  -7  -2   1      255.90      238.89      2.80 o 
  -6  -2   1      145.25      120.19      1.69 o 
  -5  -2   1      753.49      791.85      6.65 o 
  -4  -2   1        3.65        5.85      0.39 o 
  -3  -2   1        0.18       -0.21      0.24 o 
  -2  -2   1      107.50      115.60      1.52 o 
  -1  -2   1    10077.86     9457.55    118.57 o 
   0  -2   1     1088.55     1127.00     11.48 o 
   1  -2   1        3.77        4.48      0.35 o 
   2  -2   1      350.74      404.05      4.79 o 
   3  -2   1      635.97      644.17      6.31 o 
   4  -2   1      370.26      420.34      4.34 o 
   5  -2   1     1758.84     1703.64     13.80 o 
   6  -2   1      115.85      133.07      2.09 o 
   7  -2   1      756.60      799.74      7.48 o 
   8  -2   1        6.52        9.23      0.85 o 
   9  -2   1        5.80        5.70      1.25 o 
 -10  -1   1       38.04       41.67      3.54 o 
  -9  -1   1        6.64        6.11      1.32 o 
  -8  -1   1      259.39      251.65      3.14 o 
  -7  -1   1       14.43       12.78      0.73 o 
  -6  -1   1     1146.89     1281.29     10.51 o 
  -5  -1   1      312.96      291.25      2.95 o 
  -4  -1   1      195.04      206.96      2.81 o 
  -3  -1   1       41.90       27.23      0.72 o 
  -2  -1   1      920.03      970.71      9.90 o 
  -1  -1   1      354.00      414.62      7.72 o 
   0  -1   1      709.48      744.51      7.64 o 
   1  -1   1     5952.61     5824.47     81.99 o 
   2  -1   1      295.69      279.04      3.40 o 
   3  -1   1      306.40      334.76      4.14 o 
   4  -1   1      448.83      412.43      5.55 o 
   5  -1   1      200.90      182.67      2.26 o 
   6  -1   1     1528.83     1625.99     13.27 o 
   7  -1   1        9.89        7.33      0.70 o 
   8  -1   1      265.85      239.08      4.19 o 
   9  -1   1       13.12       14.54      1.57 o 
  10  -1   1        8.71        8.60      1.59 o 
  -9   0   1      196.92      195.86      9.04 o 
  -8   0   1       24.89       30.56      1.32 o 
  -7   0   1      839.83      880.64      7.85 o 
  -6   0   1      278.35      267.32      3.02 o 
  -5   0   1     1201.76     1265.93     10.29 o 
  -4   0   1      683.11      715.65      6.78 o 
  -3   0   1        2.22        1.28      0.90 o 
  -2   0   1    10070.38     9764.53    109.43 o 
  -1   0   1       57.46       48.77      1.05 o 
   0   0   1    12578.55    13175.12    591.95 o 
   1   0   1     3159.06     3253.32     56.54 o 
   2   0   1     1087.76     1160.21     14.33 o 
   3   0   1     2101.32     2166.65     21.75 o 
   4   0   1     2452.57     2557.18     22.18 o 
   5   0   1     1002.51      946.55     10.25 o 
   6   0   1       63.32       73.06      1.36 o 
   7   0   1     1812.31     1787.96     14.51 o 
   8   0   1       31.04       39.29      1.82 o 
   9   0   1       66.79       72.43      2.49 o 
  10   0   1       59.80       69.24      2.67 o 
  -9   1   1        2.52        2.14      1.67 o 
  -8   1   1      298.41      303.66      3.76 o 
  -7   1   1       24.84       24.93      1.09 o 
  -6   1   1     1169.46     1107.60      9.45 o 
  -5   1   1      773.64      825.25      7.15 o 
  -4   1   1      870.71      962.43      8.97 o 
  -3   1   1      123.07       99.40      1.72 o 
  -2   1   1       33.87       36.66      1.14 o 
  -1   1   1     3687.85     3886.41     38.48 o 
   0   1   1      495.05      510.39      9.68 o 
   1   1   1     4058.77     4027.06    104.79 o 
   2   1   1     3659.19     3891.63     64.54 o 
   3   1   1     1279.27     1485.58     15.02 o 
   4   1   1      228.74      230.20      2.94 o 
   5   1   1      568.17      629.86      6.20 o 
   6   1   1     1000.92     1023.28      8.68 o 
   7   1   1       19.86       25.42      0.90 o 
   8   1   1      758.67      798.66     10.06 o 
   9   1   1       31.82       37.03      1.81 o 
  10   1   1        5.62        3.63      2.51 o 
  -9   2   1      275.70      295.56      6.45 o 
  -8   2   1        7.19        5.77      1.77 o 
  -7   2   1      408.87      397.15      4.96 o 
  -6   2   1       46.13       50.73      1.33 o 
  -5   2   1     1716.14     1765.72     14.24 o 
  -4   2   1       42.05       26.74      0.95 o 
  -3   2   1      580.32      553.82      5.53 o 
  -2   2   1      461.12      472.57      5.41 o 
  -1   2   1      732.11      759.02      9.53 o 
   0   2   1      467.85      491.06      5.23 o 
   1   2   1     3251.85     3610.55     35.59 o 
   2   2   1      225.33      250.90      3.62 o 
   3   2   1      177.96      196.88      2.38 o 
   4   2   1      134.17      140.32      1.74 o 
   5   2   1      100.12       92.36      1.61 o 
   6   2   1      223.39      251.52      3.45 o 
   7   2   1     1240.63     1275.58     11.97 o 
   8   2   1       20.74       18.88      1.64 o 
   9   2   1       66.37       55.62      2.14 o 
  10   2   1        1.07        1.33      1.48 o 
  11   2   1       38.16       37.78      3.38 o 
  -8   3   1      173.94      182.51      3.87 o 
  -7   3   1        0.14       -0.98      1.03 o 
  -6   3   1      496.87      502.37      6.79 o 
  -5   3   1       38.12       33.84      1.05 o 
  -4   3   1      492.83      452.58      4.42 o 
  -3   3   1      323.27      334.69      3.81 o 
  -2   3   1       19.03       21.91      0.80 o 
  -1   3   1     1403.22     1372.73     14.16 o 
   0   3   1      583.76      624.38      6.74 o 
   1   3   1      227.36      240.38      2.91 o 
   2   3   1    12154.18    11476.38    565.81 o 
   3   3   1      438.39      451.32      4.94 o 
   4   3   1        4.94        9.87      0.42 o 
   5   3   1      326.73      337.76      3.60 o 
   6   3   1      441.02      420.02      5.03 o 
   7   3   1      149.67      155.22      3.37 o 
   8   3   1      507.48      487.40      6.77 o 
   9   3   1       22.16       28.76      1.81 o 
  10   3   1      145.46      157.88      4.62 o 
  11   3   1       12.02       13.49      1.92 o 
  -8   4   1        8.12        4.05      2.59 o 
  -7   4   1       13.12       15.40      1.43 o 
  -6   4   1       20.84       17.05      2.54 o 
  -5   4   1      379.96      362.86      5.43 o 
  -4   4   1      127.69      141.88      2.37 o 
  -3   4   1       24.51       35.13      1.34 o 
  -2   4   1      347.02      274.38      4.86 o 
  -1   4   1        1.29        7.37      1.58 o 
   0   4   1      466.57      453.48      5.72 o 
   1   4   1      928.20     1013.15     12.16 o 
   2   4   1     1242.08     1290.17     13.26 o 
   3   4   1     1080.62     1183.31     14.79 o 
   4   4   1      490.25      522.65      5.09 o 
   5   4   1      557.29      554.17      5.48 o 
   6   4   1      852.27      899.39      8.53 o 
   7   4   1      457.89      426.40      5.84 o 
   8   4   1        1.09        0.79      0.66 o 
   9   4   1      522.84      519.11      9.07 o 
  10   4   1        9.35        6.39      1.49 o 
  11   4   1      123.92      116.56      4.60 o 
  -7   5   1       17.83       13.82      1.47 o 
  -6   5   1      200.92      207.07      4.16 o 
  -5   5   1       36.31       37.56      1.74 o 
  -4   5   1      396.12      401.33      5.86 o 
  -3   5   1      395.13      360.41      4.38 o 
  -2   5   1      298.41      275.83      3.48 o 
  -1   5   1      139.71      122.16      1.95 o 
   0   5   1      504.60      569.76      5.72 o 
   1   5   1     2974.50     3004.83     25.82 o 
   2   5   1     2240.44     2482.66     30.82 o 
   3   5   1     2123.98     2375.67     20.62 o 
   4   5   1      646.39      646.05      6.24 o 
   5   5   1      131.58      136.36      1.93 o 
   6   5   1      903.59      934.89     15.39 o 
   7   5   1      190.60      188.78      3.35 o 
   8   5   1      653.65      629.47     10.12 o 
   9   5   1       34.02       33.77      2.12 o 
  10   5   1      645.47      645.05     11.40 o 
  11   5   1       69.59       76.57      3.58 o 
  -6   6   1        5.25        3.63      1.84 o 
  -5   6   1      394.16      394.84      6.26 o 
  -4   6   1      112.20      112.71      2.93 o 
  -3   6   1      606.61      570.27      7.64 o 
  -2   6   1      486.31      496.30      5.59 o 
  -1   6   1      919.23      971.72      8.29 o 
   0   6   1      482.03      497.95      5.31 o 
   1   6   1       29.19       26.59      1.19 o 
   2   6   1      874.09      872.25      7.34 o 
   3   6   1     2338.26     2387.24     18.52 o 
   4   6   1     1275.83     1280.54     11.68 o 
   5   6   1       57.85       61.43      1.58 o 
   6   6   1       31.69       40.63      1.09 o 
   7   6   1      150.40      139.27      2.79 o 
   8   6   1      124.20      119.94      3.58 o 
   9   6   1      491.60      504.43     22.49 o 
  10   6   1       60.91       59.95      3.02 o 
  11   6   1      230.99      241.69      6.19 o 
  -5   7   1        0.09        0.34      1.01 o 
  -4   7   1      376.02      383.26      7.08 o 
  -3   7   1      134.11      141.53      3.91 o 
  -2   7   1      624.09      624.96      9.81 o 
  -1   7   1       69.84       67.65      2.01 o 
   0   7   1      249.24      231.86      2.74 o 
   1   7   1      887.73      887.60      7.68 o 
   2   7   1      124.57      125.18      2.11 o 
   3   7   1      916.57      875.65      7.53 o 
   4   7   1      509.14      546.98      5.64 o 
   5   7   1      135.19      140.54      2.40 o 
   6   7   1      226.55      210.48      2.88 o 
   7   7   1      392.45      404.59      7.50 o 
   8   7   1      154.11      159.80      8.55 o 
   9   7   1        8.86        9.32      1.49 o 
  10   7   1      395.68      417.36      8.32 o 
  11   7   1        1.49        1.48      1.41 o 
  -4   8   1        3.23        2.66      1.38 o 
  -3   8   1      170.21      168.07      3.91 o 
  -2   8   1       52.73       51.39      2.03 o 
  -1   8   1      166.27      150.87      3.26 o 
   0   8   1       53.89       49.90      1.85 o 
   1   8   1      189.61      189.49      2.50 o 
   2   8   1      881.73      868.74      7.68 o 
   3   8   1      214.75      234.78      2.83 o 
   4   8   1       73.36       77.47      1.49 o 
   5   8   1      896.52      914.83      7.98 o 
   6   8   1       29.68       28.06      1.28 o 
   7   8   1       82.20       80.82      2.90 o 
   8   8   1       87.49       84.02      3.91 o 
   9   8   1      165.42      176.87      4.78 o 
  10   8   1        7.31        5.92      1.54 o 
  11   8   1      149.06      154.69      4.97 o 
  -3   9   1        0.49        1.34      0.98 o 
  -2   9   1      159.62      156.88      4.83 o 
  -1   9   1       17.65       19.51      1.44 o 
   0   9   1        4.69        4.99      1.24 o 
   1   9   1       53.12       48.41      1.81 o 
   2   9   1        9.21       10.68      0.75 o 
   3   9   1       53.66       52.13      1.38 o 
   4   9   1       74.02       80.98      1.64 o 
   5   9   1      545.01      553.97      5.45 o 
   6   9   1       79.78       81.60      2.77 o 
   7   9   1        4.18        2.66      1.01 o 
   8   9   1       97.02      111.23      3.62 o 
   9   9   1       55.54       61.22      4.80 o 
  10   9   1       78.09       81.34      3.52 o 
  -2  10   1       40.01       46.07      2.21 o 
  -1  10   1      128.31      132.54      3.41 o 
   0  10   1       74.50       73.10      2.46 o 
   1  10   1       52.91       51.06      2.08 o 
   2  10   1      316.47      327.58      5.29 o 
   3  10   1      129.88      129.90      2.24 o 
   4  10   1      777.08      796.74      7.47 o 
   5  10   1      678.21      630.35      6.20 o 
   6  10   1       85.09       85.66      2.97 o 
   7  10   1       91.07       98.00      4.11 o 
   8  10   1       26.06       25.18      1.99 o 
   9  10   1       55.57       64.88      3.11 o 
  10  10   1       75.33       74.81      5.22 o 
   0  11   1       68.70       61.78      2.44 o 
   1  11   1      150.89      166.23      3.90 o 
   2  11   1       11.57       16.51      2.09 o 
   3  11   1      318.33      316.09      5.30 o 
   4  11   1        9.01        6.67      0.93 o 
   5  11   1      100.19      102.46      2.58 o 
   6  11   1      524.88      497.43      8.86 o 
   7  11   1      119.42      123.69      3.88 o 
   8  11   1       82.08       73.49      3.26 o 
   9  11   1       66.88       66.40      3.23 o 
   2  12   1       61.57       65.93      2.60 o 
   3  12   1       25.85       27.19      2.14 o 
   4  12   1      204.50      197.37      5.15 o 
   6  12   1      170.38      169.48      8.86 o 
   7  12   1      187.86      184.65      4.93 o 
  -5 -12   2       50.13       51.06      2.00 o 
  -4 -12   2       58.59       56.49      2.07 o 
  -3 -12   2        9.39        5.66      1.13 o 
  -8 -11   2        6.24        4.59      1.51 o 
  -7 -11   2       79.88       77.06      8.97 o 
  -6 -11   2       22.24       21.29      1.37 o 
  -5 -11   2      236.60      225.81      3.75 o 
  -4 -11   2       88.97       95.55      3.70 o 
  -3 -11   2      194.09      197.74      3.50 o 
  -2 -11   2      167.69      173.36      3.28 o 
  -1 -11   2        4.09        2.98      0.95 o 
   0 -11   2      191.65      201.77      4.44 o 
  -9 -10   2       80.75       80.60      3.50 o 
  -8 -10   2      198.32      189.20      5.10 o 
  -7 -10   2        0.84        3.76      1.38 o 
  -6 -10   2      290.67      294.00      4.26 o 
  -5 -10   2      118.54      119.49      2.55 o 
  -4 -10   2      529.90      519.28      6.18 o 
  -3 -10   2       66.53       65.26      1.93 o 
  -2 -10   2       58.75       57.27      1.84 o 
  -1 -10   2      256.09      245.61      3.42 o 
   0 -10   2       30.00       29.56      1.30 o 
   1 -10   2      281.51      291.06      5.35 o 
   2 -10   2        1.92        0.82      1.28 o 
  -9  -9   2       66.15       72.75      3.30 o 
  -8  -9   2       47.52       50.93      2.67 o 
  -7  -9   2      205.85      203.99      3.30 o 
  -6  -9   2      102.66       96.57      2.56 o 
  -5  -9   2      283.79      305.21      4.16 o 
  -4  -9   2        8.49        8.47      0.88 o 
  -3  -9   2      261.99      253.22      3.67 o 
  -2  -9   2       57.40       55.70      1.49 o 
  -1  -9   2        0.45        1.20      0.69 o 
   0  -9   2      216.68      216.01      3.09 o 
   1  -9   2       17.23       12.24      0.98 o 
   2  -9   2       65.88       64.68      2.45 o 
   3  -9   2       22.41       19.18      1.68 o 
 -10  -8   2       51.71       54.11      3.11 o 
  -9  -8   2      220.00      213.62      9.39 o 
  -8  -8   2      171.11      157.60      4.38 o 
  -7  -8   2        5.36        6.56      0.78 o 
  -6  -8   2       99.77      110.58      2.20 o 
  -5  -8   2       27.65       21.55      1.06 o 
  -4  -8   2      390.31      365.58      4.47 o 
  -3  -8   2        6.73        6.08      0.73 o 
  -2  -8   2      181.63      184.46      3.66 o 
  -1  -8   2      210.66      207.80      2.79 o 
   0  -8   2       45.19       40.91      1.29 o 
   1  -8   2        1.74        3.20      0.68 o 
   2  -8   2      125.49      118.06      2.24 o 
   3  -8   2      373.43      361.27      4.46 o 
   4  -8   2       25.45       27.20      1.88 o 
   5  -8   2       55.91       57.57      3.04 o 
 -10  -7   2       88.72       87.29      3.65 o 
  -9  -7   2       84.46       96.50      3.59 o 
  -8  -7   2       59.41       60.59      3.57 o 
  -7  -7   2      258.89      279.72      3.72 o 
  -6  -7   2       24.42       24.62      1.19 o 
  -5  -7   2      289.91      263.10      4.02 o 
  -4  -7   2       61.16       55.04      1.43 o 
  -3  -7   2      381.71      394.44      4.29 o 
  -2  -7   2      402.05      408.41      4.17 o 
  -1  -7   2       28.59       32.38      2.00 o 
   0  -7   2      427.24      381.51      4.13 o 
   1  -7   2      199.85      198.26      2.74 o 
   2  -7   2     1016.88     1013.13      9.15 o 
   3  -7   2       42.91       43.00      1.39 o 
   4  -7   2      441.51      447.38      5.09 o 
   5  -7   2      111.93      114.87      3.21 o 
   6  -7   2       39.48       44.04      2.26 o 
 -10  -6   2       60.60       61.32      3.14 o 
  -9  -6   2       85.57       84.36      3.35 o 
  -8  -6   2        0.91        0.82      1.07 o 
  -7  -6   2       34.78       38.78      1.26 o 
  -6  -6   2      394.98      377.60      4.36 o 
  -5  -6   2       35.20       41.56      2.95 o 
  -4  -6   2      939.31      951.07      8.98 o 
  -3  -6   2       25.20       20.68      1.01 o 
  -2  -6   2      323.94      312.21      3.26 o 
  -1  -6   2     1445.66     1388.39     11.41 o 
   0  -6   2      159.54      146.91      2.08 o 
   1  -6   2      631.55      636.33      6.00 o 
   2  -6   2        1.49        2.19      0.54 o 
   3  -6   2      762.96      730.55      6.95 o 
   4  -6   2       22.85       27.45      1.38 o 
   5  -6   2      247.66      248.78      3.46 o 
   6  -6   2      128.82      133.72      3.44 o 
 -10  -5   2       26.47       27.87      2.25 o 
  -9  -5   2        3.40        3.82      1.56 o 
  -8  -5   2     1367.66     1424.75     16.84 o 
  -7  -5   2      938.75      962.04      9.27 o 
  -6  -5   2       19.50       17.63      1.20 o 
  -5  -5   2     1793.05     1816.72     15.95 o 
  -4  -5   2        0.17        0.33      0.31 o 
  -3  -5   2      640.17      615.38      5.38 o 
  -2  -5   2      260.99      220.43      2.94 o 
  -1  -5   2     4499.90     4591.91     34.80 o 
   0  -5   2      288.45      290.19      3.09 o 
   1  -5   2      138.23      137.07      1.93 o 
   2  -5   2     1046.67      947.23      8.25 o 
   3  -5   2       31.85       23.25      0.92 o 
   4  -5   2      633.87      647.75      6.30 o 
   5  -5   2      142.75      137.35      2.32 o 
   6  -5   2      135.68      139.67      2.83 o 
   7  -5   2       82.97       80.20      2.90 o 
 -10  -4   2        6.29        9.95      3.19 o 
  -9  -4   2      419.46      414.91      7.86 o 
  -8  -4   2      741.21      759.09      7.73 o 
  -7  -4   2       77.78       81.28      2.03 o 
  -6  -4   2      849.35      866.90      8.27 o 
  -5  -4   2      261.47      279.52      3.26 o 
  -4  -4   2      542.05      475.67      4.81 o 
  -3  -4   2       29.17       25.28      0.58 o 
  -2  -4   2     6094.42     6365.98     47.66 o 
  -1  -4   2     1338.74     1457.26     11.52 o 
   0  -4   2      499.48      482.83      4.92 o 
   1  -4   2      316.41      260.40      3.45 o 
   2  -4   2        0.29        1.09      0.36 o 
   3  -4   2      686.56      726.60      6.56 o 
   4  -4   2       41.04       42.88      1.22 o 
   5  -4   2      149.74      141.08      2.27 o 
   6  -4   2       38.95       38.54      1.33 o 
   7  -4   2      146.14      150.78      3.75 o 
   8  -4   2       15.76       20.82      1.37 o 
 -10  -3   2      149.96      164.50      4.72 o 
  -9  -3   2       33.33       31.66      2.11 o 
  -8  -3   2      286.27      281.45      3.71 o 
  -7  -3   2      141.74      151.00      2.37 o 
  -6  -3   2      362.04      372.01      4.15 o 
  -5  -3   2      759.43      729.75      6.21 o 
  -4  -3   2        2.49        1.74      0.26 o 
  -3  -3   2      668.89      631.81      6.89 o 
  -2  -3   2      205.69      197.18      2.92 o 
  -1  -3   2       23.52       24.45      0.73 o 
   0  -3   2       42.14       40.29      1.01 o 
   1  -3   2      210.16      173.72      2.21 o 
   2  -3   2      462.49      475.75      4.37 o 
   3  -3   2       35.16       35.70      0.94 o 
   4  -3   2      443.62      392.98      4.04 o 
   5  -3   2       24.26       20.14      0.85 o 
   6  -3   2      750.24      768.46      7.23 o 
   7  -3   2      110.29      115.15      2.16 o 
   8  -3   2       59.57       58.34      1.93 o 
   9  -3   2       27.21       30.76      4.29 o 
 -10  -2   2       18.65       20.07      1.98 o 
  -9  -2   2      138.70      132.30      3.94 o 
  -8  -2   2      131.27      141.92      2.99 o 
  -7  -2   2      408.04      418.10      4.74 o 
  -6  -2   2      120.01      113.28      1.67 o 
  -5  -2   2        6.79        4.96      0.52 o 
  -4  -2   2      129.94      123.52      1.49 o 
  -3  -2   2      483.64      490.29      5.44 o 
  -2  -2   2      430.82      452.57      6.10 o 
  -1  -2   2      125.00      123.16      7.80 o 
   0  -2   2     2263.61     2418.09     24.10 o 
   1  -2   2      141.18      150.31      2.63 o 
   2  -2   2      661.18      682.32      7.58 o 
   3  -2   2     2775.78     2704.83     20.86 o 
   4  -2   2        9.70        6.06      0.53 o 
   5  -2   2      795.10      830.10      7.36 o 
   6  -2   2      177.17      165.81      2.40 o 
   7  -2   2      288.55      283.15      3.52 o 
   8  -2   2      109.78      109.88      5.74 o 
   9  -2   2        0.50        1.21      1.04 o 
  -9  -1   2        3.49        3.78      1.00 o 
  -8  -1   2      108.06      114.94      2.24 o 
  -7  -1   2      192.72      180.66      2.72 o 
  -6  -1   2      220.23      219.91      2.61 o 
  -5  -1   2       16.52       13.64      0.92 o 
  -4  -1   2      288.60      323.89      3.09 o 
  -3  -1   2     1541.26     1533.16     15.58 o 
  -2  -1   2     2411.32     2683.68     89.31 o 
  -1  -1   2     8247.64     8281.33     82.29 o 
   0  -1   2      262.94      302.37      3.38 o 
   1  -1   2       71.55       64.76      1.56 o 
   2  -1   2      620.41      600.83      6.59 o 
   3  -1   2      705.61      709.45      7.88 o 
   4  -1   2      880.45      949.51      8.98 o 
   5  -1   2       25.50       30.11      0.89 o 
   6  -1   2     1018.34      964.14      8.38 o 
   7  -1   2       66.08       65.72      1.80 o 
   8  -1   2       83.59       82.05      2.54 o 
   9  -1   2      147.68      155.43      3.73 o 
  10  -1   2        0.17        0.92      1.18 o 
  -9   0   2      234.23      251.40      5.08 o 
  -8   0   2       32.72       30.13      1.29 o 
  -7   0   2      146.63      140.10      2.17 o 
  -6   0   2      334.82      337.40      3.60 o 
  -5   0   2     1187.59     1290.69     10.52 o 
  -4   0   2     2474.11     2698.29     23.25 o 
  -3   0   2     1155.02     1358.86     13.98 o 
  -2   0   2     6275.86     6435.71     63.21 o 
  -1   0   2      153.61      190.40      2.93 o 
   0   0   2     1577.01     1624.33     16.16 o 
   1   0   2        5.73        2.83      0.59 o 
   2   0   2    21917.03    19183.31    188.02 o 
   3   0   2     7818.38     7717.37     76.11 o 
   4   0   2      227.77      264.41      3.06 o 
   5   0   2     2328.75     2358.97     20.80 o 
   6   0   2        1.03        1.30      0.40 o 
   7   0   2      624.42      669.81      7.13 o 
   8   0   2      121.56      113.66      2.91 o 
   9   0   2      148.42      145.76      3.52 o 
  10   0   2      168.77      169.68      4.20 o 
  -9   1   2        9.52       10.49      2.97 o 
  -8   1   2      334.98      331.32      6.06 o 
  -7   1   2      161.88      167.39      2.78 o 
  -6   1   2      547.09      556.92      5.36 o 
  -5   1   2      142.51      135.78      1.91 o 
  -4   1   2        8.97        6.71      0.52 o 
  -3   1   2     2841.40     3002.94     25.67 o 
  -2   1   2       55.76       64.76      1.68 o 
  -1   1   2     4854.73     5049.47     49.87 o 
   0   1   2      260.03      298.60      3.30 o 
   1   1   2     3352.27     3439.44     59.28 o 
   2   1   2     7701.49     7938.62     95.05 o 
   3   1   2     2999.68     3211.12     31.89 o 
   4   1   2      603.72      617.74      6.72 o 
   5   1   2       24.23       23.28      0.77 o 
   6   1   2     1122.54     1182.96     11.07 o 
   7   1   2        8.49        7.74      0.69 o 
   8   1   2      422.77      434.30      6.42 o 
   9   1   2      499.59      499.16      9.00 o 
  10   1   2       20.09       21.30      1.64 o 
  -9   2   2      175.70      193.02      7.22 o 
  -8   2   2        0.90        0.87      0.96 o 
  -7   2   2      557.08      565.51      7.49 o 
  -6   2   2       86.89       76.80      2.09 o 
  -5   2   2      802.50      785.19      6.99 o 
  -4   2   2      322.83      358.58      4.09 o 
  -3   2   2       55.54       58.21      1.82 o 
  -2   2   2     2438.89     2485.74     21.39 o 
  -1   2   2       87.77       85.52      3.41 o 
   0   2   2      349.71      405.08      5.60 o 
   1   2   2     1904.16     1996.04     19.85 o 
   2   2   2        5.15        6.00      0.27 o 
   3   2   2      574.82      520.62      7.34 o 
   4   2   2      417.02      407.37      4.05 o 
   5   2   2     1236.05     1254.52     12.94 o 
   6   2   2        9.43       12.93      1.16 o 
   7   2   2      476.05      449.45      7.68 o 
   8   2   2       88.95      102.83      2.65 o 
   9   2   2       17.68       19.20      1.42 o 
  10   2   2       45.54       47.93      2.17 o 
  11   2   2       33.91       37.32      2.66 o 
  -8   3   2      410.54      405.80      6.33 o 
  -7   3   2      149.30      148.86      3.33 o 
  -6   3   2       17.51       11.11      1.08 o 
  -5   3   2       45.61       49.63      1.73 o 
  -4   3   2      244.20      254.93      3.32 o 
  -3   3   2      656.74      643.96      6.46 o 
  -2   3   2       27.13       25.70      2.15 o 
  -1   3   2     2229.79     2265.98     19.56 o 
   0   3   2      456.67      511.65      6.32 o 
   1   3   2      240.00      240.94      2.91 o 
   2   3   2     1186.49     1281.34     17.68 o 
   3   3   2     2282.34     2338.78     23.38 o 
   4   3   2       85.83       73.70      1.52 o 
   5   3   2      183.96      205.60      2.39 o 
   6   3   2     1291.88     1297.97     11.85 o 
   7   3   2      127.36      133.72      2.76 o 
   8   3   2      132.16      139.89      3.06 o 
   9   3   2      127.32      116.09      2.94 o 
  10   3   2      115.83      115.69      3.19 o 
  11   3   2       32.36       31.10      2.45 o 
  -7   4   2       12.38       13.08      1.38 o 
  -6   4   2        9.93        8.46      1.30 o 
  -5   4   2       66.48       72.19      2.17 o 
  -4   4   2      156.25      132.26      2.78 o 
  -3   4   2        1.09        3.38      0.89 o 
  -2   4   2     2085.94     2124.03     18.74 o 
  -1   4   2      216.06      262.49      3.00 o 
   0   4   2       16.48       35.48      1.23 o 
   1   4   2       67.90       65.30      1.89 o 
   2   4   2     1716.23     1850.30     18.69 o 
   3   4   2       47.10       34.58      0.87 o 
   4   4   2      114.46      102.32      1.45 o 
   5   4   2      849.11      827.61      7.75 o 
   6   4   2      460.18      485.51      9.08 o 
   7   4   2     1045.55     1039.93     14.76 o 
   8   4   2       78.36       82.35      2.28 o 
   9   4   2      253.56      246.35      4.51 o 
  10   4   2      179.15      182.27      6.83 o 
  11   4   2       82.44       78.75      7.32 o 
  -7   5   2       12.94       12.65      1.45 o 
  -6   5   2      164.57      178.66      5.67 o 
  -5   5   2       37.81       36.40      1.76 o 
  -4   5   2       71.54       64.63      2.13 o 
  -3   5   2      512.05      497.48      6.68 o 
  -2   5   2      192.87      196.51      2.69 o 
  -1   5   2      637.98      585.82      5.95 o 
   0   5   2        9.85       17.10      0.95 o 
   1   5   2     2838.77     3066.90     26.50 o 
   2   5   2       18.01       27.65      1.56 o 
   3   5   2      369.00      352.86      4.31 o 
   4   5   2     1073.72     1074.32     11.43 o 
   5   5   2      703.76      720.00      8.18 o 
   6   5   2     2375.42     2408.33     29.46 o 
   7   5   2      201.61      205.54      3.57 o 
   8   5   2      463.43      453.00      6.42 o 
   9   5   2      127.11      136.31      3.91 o 
  10   5   2      298.75      305.93      6.77 o 
  11   5   2      114.97      108.37      6.69 o 
  -6   6   2       25.72       28.39      1.81 o 
  -5   6   2      186.96      186.90      4.01 o 
  -4   6   2      220.43      219.30      6.40 o 
  -3   6   2      557.18      544.46      8.77 o 
  -2   6   2      504.93      491.67      6.58 o 
  -1   6   2      115.36      108.55      2.43 o 
   0   6   2     1433.55     1465.03     13.38 o 
   1   6   2      185.26      174.53      2.39 o 
   2   6   2     1475.39     1496.17     13.44 o 
   3   6   2       20.14       27.40      0.76 o 
   4   6   2      225.86      235.42      2.88 o 
   5   6   2      462.49      444.22      4.72 o 
   6   6   2       20.02       26.56      1.20 o 
   7   6   2      889.39      870.52     10.38 o 
   8   6   2        1.20       -0.27      0.86 o 
   9   6   2      408.62      409.69      7.81 o 
  10   6   2       59.99       57.03      3.15 o 
  11   6   2      132.00      127.44      4.45 o 
  -5   7   2       13.83       13.17      1.39 o 
  -4   7   2      247.35      244.08      4.60 o 
  -3   7   2      241.40      237.24      4.37 o 
  -2   7   2      242.30      229.52      4.13 o 
  -1   7   2      365.08      373.38      5.49 o 
   0   7   2        0.37       -0.04      0.57 o 
   1   7   2     1100.58     1114.97     10.87 o 
   2   7   2        3.26        4.64      0.51 o 
   3   7   2      898.93      895.43      7.65 o 
   4   7   2       31.12       21.69      0.78 o 
   5   7   2      274.52      258.80      2.85 o 
   6   7   2      741.65      729.36      8.81 o 
   7   7   2       31.65       27.14      1.47 o 
   8   7   2      596.93      613.66     14.06 o 
   9   7   2        9.01       10.18      2.24 o 
  10   7   2      155.53      153.24      4.61 o 
  11   7   2        7.06        6.32      1.63 o 
  -4   8   2       43.19       37.69      1.96 o 
  -3   8   2       19.35       17.74      1.45 o 
  -2   8   2       27.19       29.96      1.63 o 
  -1   8   2       39.31       38.19      1.70 o 
   0   8   2      584.68      550.38      7.33 o 
   1   8   2       96.65       94.78      2.37 o 
   2   8   2     1085.16     1083.06      9.23 o 
   3   8   2      198.10      200.46      2.54 o 
   4   8   2      132.06      145.41      2.06 o 
   5   8   2      108.25      117.79      2.06 o 
   6   8   2      275.62      256.70      4.09 o 
   7   8   2      289.45      293.93      4.65 o 
   8   8   2        6.55        4.26      1.86 o 
   9   8   2      412.87      420.30      8.08 o 
  10   8   2        0.14        0.22      1.15 o 
  11   8   2       25.89       27.91      2.44 o 
  -3   9   2        4.92        5.43      1.19 o 
  -2   9   2       56.24       55.55      2.72 o 
  -1   9   2       46.52       38.19      2.17 o 
   0   9   2       19.58       20.78      1.42 o 
   1   9   2      544.94      510.37      7.05 o 
   2   9   2       34.34       37.74      1.67 o 
   3   9   2        2.22        2.23      0.54 o 
   4   9   2      371.54      357.39      3.92 o 
   5   9   2      103.54      109.28      2.11 o 
   6   9   2      147.93      157.57      3.52 o 
   7   9   2        0.37        1.81      0.98 o 
   8   9   2      338.93      353.42      7.02 o 
   9   9   2        1.24        0.73      1.18 o 
  10   9   2       29.96       32.65      2.42 o 
  -2  10   2       29.23       30.93      1.90 o 
  -1  10   2       38.03       33.82      1.93 o 
   0  10   2      272.92      280.43      5.02 o 
   1  10   2       31.79       30.09      1.65 o 
   2  10   2      532.03      542.29      7.50 o 
   3  10   2        6.52        9.60      1.05 o 
   4  10   2      255.92      275.80      3.41 o 
   5  10   2        6.96        8.22      0.96 o 
   6  10   2       36.80       35.50      1.61 o 
   7  10   2      263.52      272.23      5.81 o 
   8  10   2        2.26        1.47      1.15 o 
   9  10   2      308.82      300.60      6.72 o 
  10  10   2       18.17       15.63      1.99 o 
   0  11   2       16.62       16.23      1.58 o 
   1  11   2      356.89      327.10      5.66 o 
   2  11   2        0.06       -0.19      0.92 o 
   3  11   2      194.72      207.20      4.10 o 
   4  11   2       32.48       35.01      2.00 o 
   5  11   2       46.13       52.56      3.27 o 
   6  11   2       95.07       99.02      5.38 o 
   7  11   2       41.75       47.54      2.59 o 
   8  11   2      309.23      326.26      6.93 o 
   9  11   2        4.06        6.86      1.62 o 
   2  12   2      276.79      293.00      5.44 o 
   3  12   2        1.22        2.63      1.15 o 
   4  12   2      102.74      105.75      2.93 o 
   7  12   2      182.07      195.44      5.34 o 
   8  12   2       22.78       19.39      3.09 o 
  -7 -11   3      156.72      159.21      3.79 o 
  -6 -11   3       14.48       18.77      1.37 o 
  -5 -11   3      163.44      152.38      3.10 o 
  -4 -11   3       67.86       70.25      2.23 o 
  -3 -11   3      164.61      156.34      3.14 o 
  -2 -11   3      183.97      186.81      4.03 o 
  -1 -11   3        2.14        3.72      1.10 o 
   0 -11   3      290.32      298.98      5.35 o 
  -8 -10   3      208.92      205.74      5.45 o 
  -7 -10   3        2.78        2.24      0.91 o 
  -6 -10   3      559.53      529.41      6.46 o 
  -5 -10   3      114.91      111.75      2.50 o 
  -4 -10   3      153.40      163.05      3.03 o 
  -3 -10   3       45.05       40.28      1.63 o 
  -2 -10   3       94.43       95.19      2.45 o 
  -1 -10   3      316.08      326.45      4.69 o 
   0 -10   3        4.32        2.37      0.79 o 
   1 -10   3      230.28      242.61      4.04 o 
   2 -10   3       77.17       75.36      2.44 o 
  -9  -9   3      168.98      176.77      5.11 o 
  -8  -9   3        7.94        6.01      1.49 o 
  -7  -9   3      506.78      498.00      6.02 o 
  -6  -9   3       29.70       27.17      1.33 o 
  -5  -9   3      129.56      140.69      2.68 o 
  -4  -9   3       24.36       20.99      1.15 o 
  -3  -9   3       86.58       84.76      2.06 o 
  -2  -9   3       42.78       50.45      1.77 o 
  -1  -9   3       82.59       91.08      2.04 o 
   0  -9   3      502.40      501.60      6.59 o 
   1  -9   3      171.57      171.10      2.89 o 
   2  -9   3        4.37        3.51      0.86 o 
   3  -9   3       68.41       76.91      2.33 o 
  -9  -8   3       26.44       24.75      2.14 o 
  -8  -8   3       56.48       60.35      2.88 o 
  -7  -8   3        0.11       -0.59      0.67 o 
  -6  -8   3      576.61      559.43      6.30 o 
  -5  -8   3       39.37       38.12      2.48 o 
  -4  -8   3       68.43       61.60      1.66 o 
  -3  -8   3        3.59        9.17      1.60 o 
  -2  -8   3      134.96      135.16      2.49 o 
  -1  -8   3      113.06      110.26      3.49 o 
   0  -8   3        3.94        5.35      0.82 o 
   1  -8   3      119.95      116.43      2.21 o 
   2  -8   3        0.21        0.27      0.68 o 
   3  -8   3       65.27       73.49      1.92 o 
   4  -8   3       16.18       16.38      1.17 o 
 -10  -7   3        2.25        1.11      1.45 o 
  -9  -7   3      166.30      178.10      4.92 o 
  -8  -7   3        7.53        6.95      0.86 o 
  -7  -7   3      278.81      267.47      4.44 o 
  -6  -7   3       36.24       39.30      1.37 o 
  -5  -7   3      296.25      297.82      3.85 o 
  -4  -7   3        5.36        4.54      0.63 o 
  -3  -7   3       24.26       27.88      1.65 o 
  -2  -7   3      260.80      232.93      3.16 o 
  -1  -7   3      291.85      307.94      3.54 o 
   0  -7   3      608.91      592.36      5.81 o 
   1  -7   3        4.39        3.44      0.65 o 
   2  -7   3      699.58      701.03      6.85 o 
   3  -7   3       70.02       69.26      2.55 o 
   4  -7   3      209.85      204.59      3.69 o 
   5  -7   3      167.54      179.08      3.04 o 
 -10  -6   3       22.40       20.50      2.11 o 
  -9  -6   3      199.09      189.63      5.44 o 
  -8  -6   3       24.73       26.10      1.20 o 
  -7  -6   3       88.47       89.92      1.93 o 
  -6  -6   3      754.41      774.72      7.81 o 
  -5  -6   3        2.11        2.42      0.55 o 
  -4  -6   3      286.39      290.98     14.20 o 
  -3  -6   3      283.08      274.26      3.43 o 
  -2  -6   3       62.39       50.04      1.10 o 
  -1  -6   3      313.29      297.33      3.30 o 
   0  -6   3      184.64      198.94      2.57 o 
   1  -6   3      777.45      727.05      6.77 o 
   2  -6   3       14.95       16.24      0.89 o 
   3  -6   3      608.32      597.58      6.01 o 
   4  -6   3      312.98      332.41      4.07 o 
   5  -6   3       48.35       55.14      1.70 o 
   6  -6   3      136.15      138.83      2.65 o 
 -10  -5   3       53.97       56.88      3.12 o 
  -9  -5   3       35.98       39.50      2.41 o 
  -8  -5   3      190.60      197.63      3.08 o 
  -7  -5   3      840.64      876.21      8.69 o 
  -6  -5   3        0.19        1.68      0.55 o 
  -5  -5   3     2089.66     2031.02     17.82 o 
  -4  -5   3        6.32        6.54      0.58 o 
  -3  -5   3      490.32      435.14      4.07 o 
  -2  -5   3       39.29       29.03      0.97 o 
  -1  -5   3     1982.12     2153.35     16.92 o 
   0  -5   3      264.81      250.59      2.84 o 
   1  -5   3      108.03      119.17      1.93 o 
   2  -5   3     1664.69     1631.99     13.39 o 
   3  -5   3       12.31       13.99      1.01 o 
   4  -5   3      307.81      316.28      3.79 o 
   5  -5   3      372.23      357.82      4.25 o 
   6  -5   3       47.55       43.00      1.49 o 
   7  -5   3      102.99      107.17      2.32 o 
 -10  -4   3      134.71      130.88      4.28 o 
  -9  -4   3       44.50       44.99      2.58 o 
  -8  -4   3      322.19      335.69      4.29 o 
  -7  -4   3       82.99       94.15      2.31 o 
  -6  -4   3     1501.27     1432.17     13.00 o 
  -5  -4   3        0.78        5.11      2.16 o 
  -4  -4   3     1456.72     1453.78     12.92 o 
  -3  -4   3      163.98      157.55      2.15 o 
  -2  -4   3     1094.59     1114.54      9.05 o 
  -1  -4   3      149.19      159.97      2.01 o 
   0  -4   3      497.84      463.35      4.31 o 
   1  -4   3      622.43      634.56      7.14 o 
   2  -4   3       12.02       11.63      0.76 o 
   3  -4   3     1453.76     1426.11     11.82 o 
   4  -4   3      320.55      322.06      3.67 o 
   5  -4   3       43.72       38.15      1.41 o 
   6  -4   3       45.79       55.97      1.56 o 
   7  -4   3       46.64       50.22      1.58 o 
   8  -4   3       41.44       43.09      2.16 o 
 -10  -3   3      230.79      224.26     10.25 o 
  -9  -3   3        8.30       10.64      1.44 o 
  -8  -3   3        3.32        4.54      0.80 o 
  -7  -3   3      820.68      811.41      8.50 o 
  -6  -3   3      240.88      232.42      3.06 o 
  -5  -3   3      216.69      225.36      2.86 o 
  -4  -3   3      112.25       95.40      1.59 o 
  -3  -3   3      630.93      584.77      5.63 o 
  -2  -3   3       23.55       14.96      0.48 o 
  -1  -3   3      238.34      242.93      3.14 o 
   0  -3   3       15.30       11.32      0.62 o 
   1  -3   3       24.54       27.24      0.73 o 
   2  -3   3      707.78      636.60      5.64 o 
   3  -3   3        8.38       14.94      2.09 o 
   4  -3   3      749.45      742.93      6.75 o 
   5  -3   3      126.93      127.42      2.07 o 
   6  -3   3      232.97      248.89      3.24 o 
   7  -3   3       10.12       10.25      0.85 o 
   8  -3   3       34.20       29.95      1.79 o 
   9  -3   3      120.83      120.74      3.49 o 
  -9  -2   3      166.92      167.98      2.93 o 
  -8  -2   3       36.07       35.96      1.63 o 
  -7  -2   3        3.67        3.48      0.89 o 
  -6  -2   3      285.56      295.67      3.59 o 
  -5  -2   3       27.42       28.91      0.93 o 
  -4  -2   3      642.73      565.05      4.92 o 
  -3  -2   3      161.05      167.27      2.45 o 
  -2  -2   3      722.86      683.25      7.25 o 
  -1  -2   3       41.47       53.03      1.02 o 
   0  -2   3      406.35      431.59      4.92 o 
   1  -2   3      272.53      287.31      3.61 o 
   2  -2   3      112.15      122.28      2.22 o 
   3  -2   3     2072.49     2089.59     16.37 o 
   4  -2   3      218.89      219.73      2.60 o 
   5  -2   3      461.42      437.40      4.44 o 
   6  -2   3      130.63      131.76      2.33 o 
   7  -2   3       72.19       67.75      1.78 o 
   8  -2   3      198.23      210.86      5.61 o 
   9  -2   3        0.10       -0.91      1.23 o 
  -9  -1   3      106.94      108.81      3.22 o 
  -8  -1   3       58.08       57.51      1.68 o 
  -7  -1   3       54.12       59.32      1.57 o 
  -6  -1   3        7.73        7.20      0.86 o 
  -5  -1   3      160.78      124.47      1.74 o 
  -4  -1   3        4.42        3.32      0.99 o 
  -3  -1   3     4164.24     4532.87     38.27 o 
  -2  -1   3       65.27       61.64      1.77 o 
  -1  -1   3      122.49      119.46      1.65 o 
   0  -1   3        2.80        2.41      0.27 o 
   1  -1   3        1.70        1.69      0.31 o 
   2  -1   3        3.94        3.47      0.37 o 
   3  -1   3      634.00      687.17      6.65 o 
   4  -1   3     2343.57     2211.60     19.57 o 
   5  -1   3       75.77       75.05      1.37 o 
   6  -1   3      294.08      289.40      3.30 o 
   7  -1   3      140.41      143.99      2.58 o 
   8  -1   3        0.56       -0.13      1.58 o 
   9  -1   3      266.13      262.78      5.08 o 
  10  -1   3       10.35        8.62      1.46 o 
  -9   0   3      103.22      107.03      5.97 o 
  -8   0   3       50.48       58.84      2.33 o 
  -7   0   3       37.40       33.22      1.44 o 
  -6   0   3      594.31      597.41      6.73 o 
  -5   0   3      139.91      145.37      2.00 o 
  -4   0   3     1378.33     1461.84     11.65 o 
  -3   0   3      808.12      801.71      8.64 o 
  -2   0   3     7639.74     7863.16     82.25 o 
  -1   0   3       75.85       86.29      1.31 o 
   0   0   3      785.94      828.15      8.53 o 
   1   0   3      138.14      117.70      1.64 o 
   2   0   3     3132.38     3267.39     39.37 o 
   3   0   3     4346.67     4413.22     37.53 o 
   4   0   3      117.73      127.43      1.89 o 
   5   0   3     3279.53     3404.14     29.54 o 
   6   0   3       78.48       75.59      1.38 o 
   7   0   3      263.96      257.72      4.88 o 
   8   0   3      235.66      226.87      4.51 o 
   9   0   3       85.42       72.21      4.01 o 
  10   0   3      327.73      324.51      5.95 o 
  -9   1   3       14.91       13.28      1.66 o 
  -8   1   3      296.61      310.16      5.97 o 
  -7   1   3       84.69       80.84      2.64 o 
  -6   1   3        7.00        5.64      0.80 o 
  -5   1   3      417.09      425.62      4.21 o 
  -4   1   3       39.32       40.52      1.15 o 
  -3   1   3     5128.58     5329.23     53.37 o 
  -2   1   3        6.88        8.59      0.76 o 
  -1   1   3      743.33      764.54      8.01 o 
   0   1   3       64.57       67.41      1.07 o 
   1   1   3      378.33      410.93      6.33 o 
   2   1   3     1649.28     1707.46     17.13 o 
   3   1   3      295.76      307.67      4.33 o 
   4   1   3     4250.02     4337.36     36.98 o 
   5   1   3      974.17     1029.15      9.61 o 
   6   1   3      813.51      771.24      8.67 o 
   7   1   3      129.53      123.50      3.41 o 
   8   1   3       74.96       75.60      2.36 o 
   9   1   3      337.52      359.84      5.99 o 
  10   1   3       55.16       58.95      3.80 o 
  -8   2   3       12.76       13.39      1.70 o 
  -7   2   3      701.25      683.19     14.32 o 
  -6   2   3       34.22       38.98      1.63 o 
  -5   2   3        1.81        1.40      0.68 o 
  -4   2   3     1095.63     1047.56      9.93 o 
  -3   2   3      234.73      240.93      2.89 o 
  -2   2   3     2459.13     2518.84     21.70 o 
  -1   2   3      206.01      251.85      3.25 o 
   0   2   3       10.20       22.17      0.87 o 
   1   2   3      199.50      210.48      2.55 o 
   2   2   3      761.79      755.29      7.88 o 
   3   2   3      488.00      467.09      5.35 o 
   4   2   3      170.45      191.95      2.90 o 
   5   2   3      888.68      880.81      8.26 o 
   6   2   3      135.73      149.37      2.09 o 
   7   2   3      153.90      143.66      3.62 o 
   8   2   3      178.71      182.27      3.67 o 
   9   2   3       54.28       54.26      2.15 o 
  10   2   3       95.85       94.46      2.97 o 
  11   2   3        2.04        1.43      1.20 o 
  -8   3   3      280.06      272.50      8.51 o 
  -7   3   3      171.40      190.72      3.89 o 
  -6   3   3       23.22       24.03      1.49 o 
  -5   3   3       77.07       74.53      2.85 o 
  -4   3   3        3.31        4.21      0.73 o 
  -3   3   3     1215.06     1171.90     10.86 o 
  -2   3   3       36.25       32.71      0.84 o 
  -1   3   3     2074.66     2158.41     21.63 o 
   0   3   3      530.42      562.62      7.78 o 
   1   3   3      119.02      121.54      1.72 o 
   2   3   3       19.66       32.89      0.77 o 
   3   3   3       40.45       36.31      0.76 o 
   4   3   3     1176.22     1163.61     14.41 o 
   5   3   3       80.92       88.29      1.92 o 
   6   3   3      934.58      906.05     12.82 o 
   7   3   3       17.64       17.04      1.10 o 
   8   3   3       57.94       53.65      2.03 o 
   9   3   3      125.43      125.20      3.14 o 
  10   3   3        7.99        9.54      1.27 o 
  11   3   3       46.69       52.67      3.29 o 
  -7   4   3       51.50       51.45      2.23 o 
  -6   4   3       57.11       51.69      2.15 o 
  -5   4   3      134.60      140.15      3.71 o 
  -4   4   3      167.66      168.80      8.58 o 
  -3   4   3       50.74       50.81      1.63 o 
  -2   4   3      967.62      888.79      9.99 o 
  -1   4   3      350.57      359.39      4.70 o 
   0   4   3      494.04      461.99      5.52 o 
   1   4   3      223.89      215.14      2.80 o 
   2   4   3        1.36        2.04      0.62 o 
   3   4   3      104.40       92.00      1.53 o 
   4   4   3       79.75       79.70      1.20 o 
   5   4   3      467.08      432.89      5.53 o 
   6   4   3        5.49        7.25      0.75 o 
   7   4   3      861.17      827.11      9.99 o 
   8   4   3      168.07      172.48      3.96 o 
   9   4   3      122.69      124.83      3.10 o 
  10   4   3      128.08      134.27      3.42 o 
  11   4   3        8.17       11.54      3.19 o 
  -7   5   3       27.34       29.15      1.84 o 
  -6   5   3       50.47       50.66      2.09 o 
  -5   5   3        3.40        4.67      1.02 o 
  -4   5   3        7.52        7.80      1.17 o 
  -3   5   3      934.71      884.51     10.41 o 
  -2   5   3      209.25      203.77      3.47 o 
  -1   5   3      847.70      809.76      9.29 o 
   0   5   3      387.90      372.18      4.00 o 
   1   5   3      413.52      379.56      4.00 o 
   2   5   3       20.31       34.43      1.11 o 
   3   5   3      448.65      478.30      5.57 o 
   4   5   3      707.16      694.93      6.65 o 
   5   5   3       15.19       20.40      1.03 o 
   6   5   3     1840.00     1797.84     19.23 o 
   7   5   3      216.44      220.74      4.89 o 
   8   5   3      681.42      675.14      8.75 o 
   9   5   3      344.41      344.90      9.54 o 
  10   5   3       95.19       97.36      2.90 o 
  11   5   3      122.73      125.05      4.42 o 
  -6   6   3       93.00       94.24      2.94 o 
  -5   6   3      137.75      145.08      3.93 o 
  -4   6   3      120.41      111.63      2.87 o 
  -3   6   3       81.08       74.61      2.22 o 
  -2   6   3      570.32      575.30      7.48 o 
  -1   6   3        0.21        0.93      0.66 o 
   0   6   3     1776.70     1764.87     21.98 o 
   1   6   3       25.03       19.02      1.76 o 
   2   6   3      799.43      869.48      8.24 o 
   3   6   3      122.10      106.35      1.69 o 
   4   6   3       10.87       14.60      0.66 o 
   5   6   3     1399.84     1325.82     12.11 o 
   6   6   3       53.23       45.43      1.96 o 
   7   6   3      925.10      910.95     10.83 o 
   8   6   3      320.85      321.30      5.11 o 
   9   6   3      178.92      183.09      3.81 o 
  10   6   3       16.66       18.84      2.31 o 
  11   6   3       15.57       14.05      1.92 o 
  -5   7   3       61.95       62.04      2.85 o 
  -4   7   3      161.23      150.56      3.55 o 
  -3   7   3      139.24      143.65      3.30 o 
  -2   7   3       36.83       43.56      2.28 o 
  -1   7   3      521.87      492.21      6.72 o 
   0   7   3      118.87      119.94      2.65 o 
   1   7   3     1620.63     1583.42     16.85 o 
   2   7   3        3.27        1.71      0.51 o 
   3   7   3      142.63      125.51      1.97 o 
   4   7   3      461.79      446.34      4.28 o 
   5   7   3      275.95      259.01      3.46 o 
   6   7   3      468.96      458.35      6.14 o 
   7   7   3        6.43        6.84      0.91 o 
   8   7   3      786.02      797.77     13.98 o 
   9   7   3       21.26       18.38      1.98 o 
  10   7   3       55.51       53.36      3.42 o 
  11   7   3       29.45       28.95      2.45 o 
  -4   8   3       40.13       43.36      2.17 o 
  -3   8   3        2.24        4.59      1.09 o 
  -2   8   3       99.96       94.88      2.69 o 
  -1   8   3        3.83        2.62      0.87 o 
   0   8   3      637.81      600.63      7.88 o 
   1   8   3      104.08      108.41      2.55 o 
   2   8   3      500.26      472.64      6.28 o 
   3   8   3      235.54      251.76      3.33 o 
   4   8   3       15.38       13.41      0.68 o 
   5   8   3       79.19       81.09      2.01 o 
   6   8   3        0.12        0.35      0.64 o 
   7   8   3      652.50      663.28      8.49 o 
   8   8   3       18.18       15.31      1.23 o 
   9   8   3      162.97      164.10      4.54 o 
  10   8   3       19.53       24.53      2.16 o 
  11   8   3        0.42       -0.32      1.27 o 
  -3   9   3        2.86        3.58      1.17 o 
  -2   9   3       23.83       21.36      1.59 o 
  -1   9   3      119.11      130.01      3.25 o 
   0   9   3        3.32        0.55      0.80 o 
   1   9   3      521.98      492.10      6.88 o 
   2   9   3       10.91        8.72      1.00 o 
   3   9   3        3.73        4.91      0.82 o 
   4   9   3        1.72        3.70      1.11 o 
   5   9   3       34.66       40.83      1.83 o 
   6   9   3       14.68       15.68      1.10 o 
   7   9   3       63.81       64.37      2.12 o 
   8   9   3      206.30      204.35      4.99 o 
   9   9   3       53.76       54.64      3.64 o 
  10   9   3       23.24       20.17      2.07 o 
  11   9   3       47.18       52.66      4.94 o 
  -2  10   3       15.74       18.96      1.68 o 
  -1  10   3        0.11       -1.34      0.97 o 
   0  10   3      422.04      392.69      6.28 o 
   1  10   3        1.65        1.75      0.92 o 
   2  10   3      358.17      349.39      5.52 o 
   3  10   3        2.92        2.45      0.95 o 
   4  10   3       21.09       24.50      1.40 o 
   5  10   3        0.89        0.18      1.18 o 
   6  10   3      257.49      268.52      4.49 o 
   7  10   3      617.20      605.12     10.47 o 
   8  10   3       31.72       32.13      4.28 o 
   9  10   3      253.60      285.56      6.49 o 
  10  10   3       13.92       14.19      1.94 o 
   0  11   3        0.21       -0.64      1.00 o 
   1  11   3      251.95      247.41      4.78 o 
   2  11   3       16.51       15.33      1.55 o 
   3  11   3      196.30      194.21      5.16 o 
   4  11   3      102.21      110.03      2.82 o 
   5  11   3       55.20       54.05      3.45 o 
   6  11   3      171.26      175.36      6.18 o 
   7  11   3        2.21        1.43      1.38 o 
   8  11   3      455.64      478.72      8.89 o 
   9  11   3        2.33        2.84      1.45 o 
   2  12   3      159.48      156.66      3.86 o 
   3  12   3       28.23       24.33      1.70 o 
   4  12   3       90.71      100.17      4.90 o 
   5  12   3       16.53       19.65      2.45 o 
   8  12   3       40.94       43.41      3.72 o 
  -5 -11   4       65.37       58.00      2.09 o 
  -4 -11   4       68.66       70.78      2.22 o 
  -3 -11   4       11.42       10.39      1.25 o 
  -2 -11   4      383.30      380.76      5.46 o 
  -1 -11   4        4.65        5.00      1.12 o 
  -7 -10   4      106.88       93.20      3.76 o 
  -6 -10   4      543.98      525.66      6.54 o 
  -5 -10   4       78.63       71.91      2.18 o 
  -4 -10   4       53.42       53.74      1.90 o 
  -3 -10   4      267.16      265.88      4.13 o 
  -2 -10   4       19.75       20.21      1.33 o 
  -1 -10   4      488.20      504.38      6.41 o 
   0 -10   4       51.58       43.26      1.84 o 
   1 -10   4      112.57      110.71      3.00 o 
  -8  -9   4        0.73        0.85      1.03 o 
  -7  -9   4      375.52      375.24      5.09 o 
  -6  -9   4      143.85      142.63      2.85 o 
  -5  -9   4      312.32      312.16      4.39 o 
  -4  -9   4       47.45       47.39      1.68 o 
  -3  -9   4        2.25        1.55      0.76 o 
  -2  -9   4      232.46      238.12      3.72 o 
  -1  -9   4        6.20        6.03      0.91 o 
   0  -9   4      382.60      374.62      5.86 o 
   1  -9   4       94.20      104.13      2.30 o 
   2  -9   4        3.32        3.28      0.90 o 
   3  -9   4        0.90        1.86      0.88 o 
  -9  -8   4        6.78        5.54      1.57 o 
  -8  -8   4       40.74       38.58      1.65 o 
  -7  -8   4        0.09       -0.28      0.72 o 
  -6  -8   4      663.55      625.47      7.00 o 
  -5  -8   4      148.17      142.97      2.66 o 
  -4  -8   4        9.34       13.22      0.95 o 
  -3  -8   4        1.17        0.43      0.58 o 
  -2  -8   4       48.11       46.30      2.78 o 
  -1  -8   4      667.92      656.44      7.25 o 
   0  -8   4        7.13        5.66      0.76 o 
   1  -8   4      358.96      365.06      4.41 o 
   2  -8   4       26.89       25.95      1.27 o 
   3  -8   4       83.31       89.19      2.15 o 
   4  -8   4       64.44       57.78      1.85 o 
  -9  -7   4       16.49       15.68      1.91 o 
  -8  -7   4        7.74        8.23      0.93 o 
  -7  -7   4      221.08      211.36      3.31 o 
  -6  -7   4      153.34      144.92      2.61 o 
  -5  -7   4      453.68      464.44      5.60 o 
  -4  -7   4      258.62      260.17      3.59 o 
  -3  -7   4        7.66        5.53      0.70 o 
  -2  -7   4      406.05      398.43      4.81 o 
  -1  -7   4       75.44       84.20      2.13 o 
   0  -7   4     1181.72     1183.90     10.34 o 
   1  -7   4      241.43      248.81      3.28 o 
   2  -7   4      254.22      234.17      3.26 o 
   3  -7   4       60.93       54.34      1.94 o 
   4  -7   4       36.32       42.67      1.57 o 
   5  -7   4      100.51       99.80      2.33 o 
  -9  -6   4        8.38        8.28      2.98 o 
  -8  -6   4        1.72        2.83      0.79 o 
  -7  -6   4        5.64        4.56      0.78 o 
  -6  -6   4      246.38      239.85      3.40 o 
  -5  -6   4      344.38      328.34      4.10 o 
  -4  -6   4      378.69      375.58      4.96 o 
  -3  -6   4      305.36      316.82      4.63 o 
  -2  -6   4      142.35      145.08      2.38 o 
  -1  -6   4      466.87      455.71      4.60 o 
   0  -6   4       15.98       16.78      1.07 o 
   1  -6   4     1481.88     1459.06     12.28 o 
   2  -6   4      245.11      248.32      3.23 o 
   3  -6   4      118.01      128.72      2.28 o 
   4  -6   4       21.40       21.95      1.66 o 
   5  -6   4        0.56        2.28      0.97 o 
   6  -6   4       98.22       98.36      2.29 o 
  -9  -5   4        9.65       13.16      1.95 o 
  -8  -5   4       44.50       39.78      1.52 o 
  -7  -5   4       67.39       62.45      1.66 o 
  -6  -5   4      451.25      438.72      5.23 o 
  -5  -5   4     2275.53     2204.05     19.39 o 
  -4  -5   4     1198.14     1214.03     11.21 o 
  -3  -5   4     1368.32     1454.58     13.13 o 
  -2  -5   4      119.09      112.06      1.65 o 
  -1  -5   4      120.48      119.57      1.77 o 
   0  -5   4     1375.20     1397.09     11.52 o 
   1  -5   4      103.81      116.25      1.88 o 
   2  -5   4     1309.01     1318.64     11.15 o 
   3  -5   4      137.72      127.10      2.13 o 
   4  -5   4       33.91       25.40      1.14 o 
   5  -5   4       21.28       25.37      1.17 o 
   6  -5   4       30.19       35.91      1.76 o 
   7  -5   4      138.25      145.44      2.73 o 
  -9  -4   4       57.59       64.14      2.30 o 
  -8  -4   4        1.20        0.31      1.46 o 
  -7  -4   4      120.83      115.27      2.24 o 
  -6  -4   4     1544.82     1534.85     13.99 o 
  -5  -4   4      577.55      574.06      6.01 o 
  -4  -4   4     1268.62     1337.59     12.11 o 
  -3  -4   4      851.55      846.32      8.03 o 
  -2  -4   4      521.45      501.15      5.12 o 
  -1  -4   4        7.08        4.45      0.41 o 
   0  -4   4      541.32      596.13      5.40 o 
   1  -4   4     4761.01     4901.96     37.23 o 
   2  -4   4      424.61      443.93      4.98 o 
   3  -4   4      962.48      924.83      8.18 o 
   4  -4   4      117.52      124.81      2.41 o 
   5  -4   4        3.54        2.75      0.71 o 
   6  -4   4        4.85        5.86      0.78 o 
   7  -4   4        5.38        4.21      0.81 o 
   8  -4   4       94.29      115.15      3.41 o 
  -9  -3   4      151.40      156.90      2.97 o 
  -8  -3   4       66.18       67.02      1.82 o 
  -7  -3   4       11.87       12.34      1.36 o 
  -6  -3   4        0.03       -0.75      0.50 o 
  -5  -3   4      213.78      203.47      3.12 o 
  -4  -3   4      504.15      533.21      5.46 o 
  -3  -3   4     2716.89     2705.73     23.01 o 
  -2  -3   4      219.33      219.57      2.30 o 
  -1  -3   4       96.17       95.10      1.73 o 
   0  -3   4      480.95      480.75      4.39 o 
   1  -3   4      168.33      196.74      2.27 o 
   2  -3   4     2085.00     2214.86     17.39 o 
   3  -3   4      235.42      222.77      2.99 o 
   4  -3   4      462.59      470.50      4.75 o 
   5  -3   4        5.28        6.24      0.67 o 
   6  -3   4       42.97       51.95      1.48 o 
   7  -3   4       13.97       11.68      1.25 o 
   8  -3   4       49.33       51.40      2.29 o 
   9  -3   4      292.85      311.66      5.91 o 
  -9  -2   4      118.24      125.97      3.50 o 
  -8  -2   4       17.14       17.50      1.08 o 
  -7  -2   4        0.18        0.19      0.57 o 
  -6  -2   4        5.55        4.57      0.65 o 
  -5  -2   4        5.27        6.62      0.65 o 
  -4  -2   4      797.68      759.99      7.28 o 
  -3  -2   4     2097.47     2197.65     18.78 o 
  -2  -2   4     1451.21     1511.57     11.87 o 
  -1  -2   4       67.74       75.63      1.09 o 
   0  -2   4      214.10      242.35      2.75 o 
   1  -2   4     1736.70     1822.53     14.22 o 
   2  -2   4      598.95      638.71      6.18 o 
   3  -2   4     1837.69     1851.41     16.33 o 
   4  -2   4      799.46      788.57      6.99 o 
   5  -2   4      111.96       96.90      1.71 o 
   6  -2   4       63.61       56.91      1.46 o 
   7  -2   4       30.54       27.00      1.59 o 
   8  -2   4      231.53      223.22      4.48 o 
   9  -2   4        2.05        1.19      1.91 o 
  -9  -1   4      209.75      207.66      5.89 o 
  -8  -1   4        2.01        1.01      1.01 o 
  -7  -1   4       47.61       43.85      2.04 o 
  -6  -1   4       61.92       66.82      1.59 o 
  -5  -1   4      105.86      103.90      1.83 o 
  -4  -1   4      358.90      388.27      3.71 o 
  -3  -1   4     2337.88     2448.92     18.83 o 
  -2  -1   4      129.13      128.97      2.29 o 
  -1  -1   4      834.67      899.20      8.11 o 
   0  -1   4      101.34       89.10      1.50 o 
   1  -1   4      359.19      350.77      4.21 o 
   2  -1   4     2372.49     2480.04     21.51 o 
   3  -1   4       43.17       39.97      1.55 o 
   4  -1   4     1389.48     1377.11     11.20 o 
   5  -1   4       50.76       52.31      1.19 o 
   6  -1   4       65.21       53.66      1.29 o 
   7  -1   4        1.13        1.97      0.83 o 
   8  -1   4        0.80        2.43      0.95 o 
   9  -1   4      346.99      351.19      7.97 o 
  10  -1   4        0.53        1.28      1.24 o 
  -9   0   4       46.57       52.76      5.49 o 
  -8   0   4      149.49      148.93      3.87 o 
  -7   0   4      122.44      125.65      3.34 o 
  -6   0   4       59.69       56.53      2.10 o 
  -5   0   4      342.24      351.25      3.62 o 
  -4   0   4     1770.15     1807.92     14.28 o 
  -3   0   4        1.97        5.39      0.46 o 
  -2   0   4     7676.86     8414.13     70.45 o 
  -1   0   4     2131.49     2268.73     38.52 o 
   0   0   4       54.70       47.88      0.98 o 
   1   0   4      184.76      183.73      2.44 o 
   2   0   4       65.35       76.76      1.40 o 
   3   0   4     4846.37     4986.73     48.62 o 
   4   0   4      127.61      144.91      2.91 o 
   5   0   4     4098.04     4091.83     35.33 o 
   6   0   4      264.05      265.96      3.50 o 
   7   0   4       46.09       55.32      2.01 o 
   8   0   4      247.11      255.87      4.72 o 
   9   0   4       94.77      104.92      6.84 o 
  10   0   4      343.19      346.38      6.30 o 
  -8   1   4      151.44      149.54      3.97 o 
  -7   1   4      111.41      112.77      4.44 o 
  -6   1   4        6.40        3.16      1.03 o 
  -5   1   4       43.34       50.83      1.71 o 
  -4   1   4        1.40        0.68      0.44 o 
  -3   1   4     2341.33     2505.70     21.73 o 
  -2   1   4     1011.64     1167.96     10.50 o 
  -1   1   4     1582.96     1727.25     15.00 o 
   0   1   4      196.87      201.14      2.56 o 
   1   1   4      105.73      112.37      1.65 o 
   2   1   4     1965.46     1863.04     22.82 o 
   3   1   4      570.77      567.77      5.49 o 
   4   1   4    10505.38    10735.51    112.15 o 
   5   1   4     3881.00     3844.08     33.16 o 
   6   1   4        5.79        8.28      0.86 o 
   7   1   4        0.91        2.82      0.78 o 
   8   1   4       17.60       15.30      1.29 o 
   9   1   4      166.91      165.76      3.82 o 
  10   1   4       70.75       66.10      3.36 o 
  -8   2   4       31.99       35.91      2.30 o 
  -7   2   4      167.83      181.03      4.41 o 
  -6   2   4       10.14        8.38      1.00 o 
  -5   2   4        0.12        0.86      0.71 o 
  -4   2   4      252.74      246.53      3.78 o 
  -3   2   4      125.65      131.93      1.97 o 
  -2   2   4     2160.98     2219.10     19.30 o 
  -1   2   4     1167.63     1247.88     11.10 o 
   0   2   4     1436.52     1523.20     15.49 o 
   1   2   4      144.22      138.70      1.93 o 
   2   2   4      168.79      148.16      2.72 o 
   3   2   4     1336.76     1488.92     15.83 o 
   4   2   4       29.47       36.13      1.45 o 
   5   2   4     1361.46     1341.71     12.21 o 
   6   2   4        2.39        1.42      0.62 o 
   7   2   4        1.16        4.28      1.32 o 
   8   2   4        1.56        1.30      0.82 o 
   9   2   4        7.83        5.99      1.73 o 
  10   2   4       77.02       83.08      2.83 o 
  11   2   4       16.78       14.22      1.64 o 
  -7   3   4       86.45       85.68      3.11 o 
  -6   3   4      115.50      113.64      2.79 o 
  -5   3   4       51.53       47.64      1.79 o 
  -4   3   4      521.78      529.03      6.78 o 
  -3   3   4      691.84      692.91     13.34 o 
  -2   3   4        3.30        3.73      0.62 o 
  -1   3   4      986.28     1060.24     11.30 o 
   0   3   4     1748.93     1762.77     17.78 o 
   1   3   4     1491.32     1519.46     15.47 o 
   2   3   4        8.02       12.75      1.17 o 
   3   3   4       98.95       88.56      2.27 o 
   4   3   4     4800.86     4801.24     73.38 o 
   5   3   4      150.24      167.69      2.90 o 
   6   3   4      296.61      283.92      4.33 o 
   7   3   4      237.50      241.21      5.01 o 
   8   3   4       22.95       24.90      1.44 o 
   9   3   4        0.99        0.67      0.84 o 
  10   3   4        1.29        2.75      1.05 o 
  11   3   4       87.24       96.57      4.05 o 
  -7   4   4       42.71       43.09      5.29 o 
  -6   4   4      239.10      238.08      4.40 o 
  -5   4   4      170.12      151.93      3.25 o 
  -4   4   4      149.73      150.27      3.07 o 
  -3   4   4        9.63        9.25      0.89 o 
  -2   4   4      538.39      494.52      6.27 o 
  -1   4   4      969.63      993.31     10.90 o 
   0   4   4     2446.40     2597.62     25.92 o 
   1   4   4      524.15      559.57      5.40 o 
   2   4   4      297.11      338.26      4.09 o 
   3   4   4       16.56       23.05      0.77 o 
   4   4   4      233.49      220.80      2.53 o 
   5   4   4     1656.04     1681.74     17.90 o 
   6   4   4      325.88      316.66      4.65 o 
   7   4   4      246.02      233.80      3.99 o 
   8   4   4       16.89       16.16      1.24 o 
   9   4   4        0.76        2.19      1.14 o 
  10   4   4       94.33       88.91      2.84 o 
  11   4   4        1.38        0.20      1.05 o 
  -6   5   4       14.13       15.04      1.49 o 
  -5   5   4      102.65       93.11      2.67 o 
  -4   5   4       55.04       53.84      2.00 o 
  -3   5   4       10.31       10.47      1.05 o 
  -2   5   4       43.52       43.44      1.60 o 
  -1   5   4      985.19      970.22     10.92 o 
   0   5   4      609.64      675.54      7.89 o 
   1   5   4      860.17      930.93      8.65 o 
   2   5   4      148.24      205.76      2.49 o 
   3   5   4      185.27      208.21      2.92 o 
   4   5   4     1126.25     1104.84     18.55 o 
   5   5   4       10.58        9.68      0.77 o 
   6   5   4     1909.87     1835.01     19.68 o 
   7   5   4      481.53      481.42      7.10 o 
   8   5   4      618.74      603.80      8.09 o 
   9   5   4      167.99      159.30      5.54 o 
  10   5   4       38.12       37.20      1.95 o 
  11   5   4      163.29      158.89      5.00 o 
  -5   6   4       47.32       43.88      2.05 o 
  -4   6   4       22.52       19.97      2.54 o 
  -3   6   4        0.17        0.50      0.82 o 
  -2   6   4      231.28      243.37      5.98 o 
  -1   6   4        6.84        6.74      0.90 o 
   0   6   4     1415.57     1448.94     15.53 o 
   1   6   4      622.10      587.26     15.47 o 
   2   6   4      898.99      950.92      9.09 o 
   3   6   4      242.93      230.58      2.81 o 
   4   6   4       32.58       27.13      0.90 o 
   5   6   4     1790.36     1821.24     23.48 o 
   6   6   4        0.07       -0.58      0.58 o 
   7   6   4     1169.42     1148.22     13.26 o 
   8   6   4      479.88      470.35      6.73 o 
   9   6   4        3.42        3.11      1.13 o 
  10   6   4        3.58        2.67      1.02 o 
  11   6   4        0.50       -0.96      1.24 o 
  -5   7   4      107.09      117.99      3.35 o 
  -4   7   4       69.89       73.07      2.56 o 
  -3   7   4        4.34        4.55      1.03 o 
  -2   7   4       46.38       45.08      1.86 o 
  -1   7   4      663.91      636.57      8.31 o 
   0   7   4      207.48      197.57      3.58 o 
   1   7   4     1265.20     1197.66     13.23 o 
   2   7   4      221.88      226.63      3.61 o 
   3   7   4      195.45      199.20      3.68 o 
   4   7   4      183.72      192.31      2.51 o 
   5   7   4      214.33      207.68      3.42 o 
   6   7   4     1466.38     1468.92     16.20 o 
   7   7   4        0.71        0.38      0.94 o 
   8   7   4      676.30      649.65      8.59 o 
   9   7   4        0.83        0.85      1.01 o 
  10   7   4       24.15       18.35      2.92 o 
  11   7   4       12.17       14.29      2.01 o 
  -4   8   4       62.81       61.51      2.51 o 
  -3   8   4        8.18        7.95      1.23 o 
  -2   8   4        2.02        1.29      0.90 o 
  -1   8   4      318.80      309.45      9.63 o 
   0   8   4      635.03      620.19      8.11 o 
   1   8   4       37.83       45.94      1.79 o 
   2   8   4      532.31      532.92      6.90 o 
   3   8   4      170.00      161.46      2.97 o 
   4   8   4       84.33       83.65      2.47 o 
   5   8   4      348.00      358.27      5.07 o 
   6   8   4       54.84       54.35      1.92 o 
   7   8   4      701.22      690.59      8.82 o 
   8   8   4       11.83       10.84      1.12 o 
   9   8   4       29.17       28.55      1.64 o 
  10   8   4       15.05       16.51      1.96 o 
  11   8   4       38.88       32.96      2.58 o 
  -3   9   4        7.23        8.59      1.37 o 
  -2   9   4       34.43       28.03      1.82 o 
  -1   9   4       22.14       25.11      2.62 o 
   0   9   4        1.81       -0.85      0.81 o 
   1   9   4      340.75      326.40      8.03 o 
   2   9   4      160.80      154.97      3.20 o 
   3   9   4      131.74      127.24      2.77 o 
   4   9   4        4.25        5.09      1.18 o 
   5   9   4      128.49      124.17      5.27 o 
   6   9   4        7.68        6.98      0.90 o 
   7   9   4      102.50      103.34      2.64 o 
   8   9   4      415.01      406.75      6.21 o 
   9   9   4      115.71      112.53      3.80 o 
  10   9   4        3.91        2.99      1.45 o 
  -1  10   4       21.66       22.82      1.79 o 
   0  10   4      158.14      156.95      4.27 o 
   1  10   4        0.12        1.64      2.02 o 
   2  10   4      240.53      242.03      4.40 o 
   3  10   4       69.09       74.12      2.28 o 
   4  10   4       92.70       88.60      4.16 o 
   5  10   4        1.28       -0.86      1.14 o 
   6  10   4       56.08       68.17      3.65 o 
   7  10   4      773.24      779.31      9.92 o 
   8  10   4        0.08        1.13      0.92 o 
   9  10   4      191.10      186.34      5.07 o 
  10  10   4      104.43      115.26      6.48 o 
   0  11   4       32.56       32.82      2.00 o 
   1  11   4      179.38      175.38      3.99 o 
   2  11   4       44.23       43.85      2.04 o 
   3  11   4      154.06      145.51      3.40 o 
   4  11   4      198.78      204.34      7.08 o 
   5  11   4        6.95        7.63      1.90 o 
   6  11   4      192.45      212.67      7.13 o 
   7  11   4        8.67       12.88      2.08 o 
   8  11   4      553.06      551.25      9.75 o 
   9  11   4       14.95       17.99      2.05 o 
   3  12   4       46.35       44.95      2.46 o 
   4  12   4      190.75      192.16      7.06 o 
   5  12   4       45.00       53.98      3.82 o 
   6  12   4       20.19       21.92      2.69 o 
  -6 -10   5      132.71      131.30      2.96 o 
  -5 -10   5       49.50       47.13      1.85 o 
  -4 -10   5       46.81       40.66      2.32 o 
  -3 -10   5      132.07      136.60      2.94 o 
  -2 -10   5       30.81       22.74      1.44 o 
  -1 -10   5      197.66      195.82      4.25 o 
   0 -10   5       76.92       80.10      2.44 o 
  -7  -9   5      300.48      317.33      6.59 o 
  -6  -9   5       73.48       74.45      2.20 o 
  -5  -9   5       70.01       68.04      2.05 o 
  -4  -9   5      126.88      133.76      2.75 o 
  -3  -9   5       20.69       14.76      1.30 o 
  -2  -9   5       16.52       19.88      1.26 o 
  -1  -9   5       30.98       28.81      1.46 o 
   0  -9   5      153.80      154.01      3.09 o 
   1  -9   5       82.29       94.65      2.49 o 
   2  -9   5      173.62      180.31      3.19 o 
  -8  -8   5      192.02      193.16      3.48 o 
  -7  -8   5        2.58        3.24      0.89 o 
  -6  -8   5       70.28       71.82      2.01 o 
  -5  -8   5      123.50      125.26      2.55 o 
  -4  -8   5        0.62        0.72      0.67 o 
  -3  -8   5       11.61       11.63      1.02 o 
  -2  -8   5        2.14        1.35      0.70 o 
  -1  -8   5      159.93      167.04      3.01 o 
   0  -8   5       46.34       47.74      1.70 o 
   1  -8   5      197.80      181.58      2.94 o 
   2  -8   5      106.17      114.46      2.76 o 
   3  -8   5       27.26       28.07      1.38 o 
   4  -8   5       15.04       11.88      1.16 o 
  -8  -7   5        0.68        0.68      0.80 o 
  -7  -7   5      197.03      186.38      3.18 o 
  -6  -7   5      120.71      116.67      2.42 o 
  -5  -7   5       25.39       23.17      1.17 o 
  -4  -7   5      418.90      418.09      5.09 o 
  -3  -7   5        0.35        0.23      0.58 o 
  -2  -7   5       34.73       37.01      1.40 o 
  -1  -7   5       32.96       33.65      1.96 o 
   0  -7   5      500.00      466.49      5.03 o 
   1  -7   5      113.67      124.98      2.29 o 
   2  -7   5      198.84      204.63      3.09 o 
   3  -7   5       33.65       29.02      1.39 o 
   4  -7   5      193.00      192.89      3.16 o 
   5  -7   5       56.43       56.65      1.84 o 
  -9  -6   5       12.07       12.23      1.37 o 
  -8  -6   5       48.84       51.39      1.75 o 
  -7  -6   5      109.30      100.50      2.24 o 
  -6  -6   5       59.70       53.13      1.62 o 
  -5  -6   5       78.53       79.44      2.26 o 
  -4  -6   5       38.70       35.25      2.39 o 
  -3  -6   5      216.32      233.07      3.30 o 
  -2  -6   5       46.59       44.30      3.56 o 
  -1  -6   5       79.28       73.13      1.76 o 
   0  -6   5      234.62      242.92      3.07 o 
   1  -6   5      530.02      534.17      5.46 o 
   2  -6   5      278.64      273.88      3.72 o 
   3  -6   5      138.10      133.26      2.36 o 
   4  -6   5       39.20       34.17      1.78 o 
   5  -6   5      101.68      100.84      2.24 o 
   6  -6   5      224.55      236.52      3.85 o 
  -9  -5   5      123.77      132.34      2.81 o 
  -8  -5   5       26.15       27.84      1.62 o 
  -7  -5   5      159.81      154.31      2.76 o 
  -6  -5   5      131.98      134.39      2.46 o 
  -5  -5   5      919.55      912.51      9.64 o 
  -4  -5   5     1248.67     1243.74     11.61 o 
  -3  -5   5      302.95      282.03      3.60 o 
  -2  -5   5       70.97       75.74      1.91 o 
  -1  -5   5        8.09        8.87      0.60 o 
   0  -5   5      224.72      206.77      2.78 o 
   1  -5   5       49.52       48.30      1.25 o 
   2  -5   5      610.67      572.88      5.67 o 
   3  -5   5      338.95      338.81      3.98 o 
   4  -5   5      534.20      538.58      5.67 o 
   5  -5   5       18.03       16.17      1.04 o 
   6  -5   5       32.48       33.28      1.45 o 
   7  -5   5      239.46      250.16      5.64 o 
  -9  -4   5       19.54       17.36      1.60 o 
  -8  -4   5      328.33      326.32      4.47 o 
  -7  -4   5       83.74       84.14      2.00 o 
  -6  -4   5      451.52      451.88      5.22 o 
  -5  -4   5      344.92      315.11      5.06 o 
  -4  -4   5      684.36      632.40      6.49 o 
  -3  -4   5      887.83      906.89     10.08 o 
  -2  -4   5       73.56       68.10      1.48 o 
  -1  -4   5      126.94      100.71      1.59 o 
   0  -4   5       35.20       34.62      0.98 o 
   1  -4   5     1702.28     1670.76     13.56 o 
   2  -4   5      529.60      573.94      5.52 o 
   3  -4   5      493.72      504.10      5.09 o 
   4  -4   5      337.17      317.23      3.77 o 
   5  -4   5      555.54      544.35      5.69 o 
   6  -4   5       20.42       20.54      1.09 o 
   7  -4   5        3.25        4.08      1.43 o 
   8  -4   5      119.65      139.70      3.75 o 
  -9  -3   5      102.33      108.82      3.38 o 
  -8  -3   5      114.57      104.72      2.35 o 
  -7  -3   5        3.68        5.38      0.81 o 
  -6  -3   5        4.14        3.84      0.80 o 
  -5  -3   5     1034.88      988.28     11.01 o 
  -4  -3   5      520.40      518.19      5.46 o 
  -3  -3   5       34.58       30.08      1.60 o 
  -2  -3   5      194.05      204.24      2.28 o 
  -1  -3   5       26.54       28.87      0.79 o 
   0  -3   5      118.65       96.63      1.52 o 
   1  -3   5      286.32      333.71      3.44 o 
   2  -3   5     1221.11     1196.78      9.98 o 
   3  -3   5      607.60      598.71      5.65 o 
   4  -3   5      276.77      234.87      2.95 o 
   5  -3   5        2.21        2.80      0.58 o 
   6  -3   5      115.88      113.40      2.14 o 
   7  -3   5       19.45       22.48      1.60 o 
   8  -3   5        5.90        6.11      1.35 o 
  -9  -2   5       90.84       77.29      2.94 o 
  -8  -2   5      140.53      134.07      3.57 o 
  -7  -2   5       67.33       73.01      1.83 o 
  -6  -2   5       44.73       41.18      1.34 o 
  -5  -2   5      112.15      115.19      2.05 o 
  -4  -2   5      623.37      599.72      6.07 o 
  -3  -2   5      777.63      805.06      7.99 o 
  -2  -2   5        4.78        2.78      1.09 o 
  -1  -2   5       42.04       36.43      0.82 o 
   0  -2   5        0.52       -0.03      0.25 o 
   1  -2   5      144.47      131.45      1.73 o 
   2  -2   5      728.32      808.88      7.78 o 
   3  -2   5      646.42      623.22      6.35 o 
   4  -2   5      120.19      134.08      1.99 o 
   5  -2   5      335.53      345.88      4.20 o 
   6  -2   5        5.58        8.31      0.74 o 
   7  -2   5        0.14       -0.12      0.82 o 
   8  -2   5      279.56      273.47      5.16 o 
   9  -2   5        3.24        4.73      1.31 o 
  -9  -1   5      100.23       99.40      9.35 o 
  -8  -1   5        4.14        3.06      1.71 o 
  -7  -1   5       81.05       74.19      3.72 o 
  -6  -1   5       13.38       11.75      1.25 o 
  -5  -1   5      187.19      178.69      3.04 o 
  -4  -1   5      384.72      369.23      4.12 o 
  -3  -1   5      583.16      518.93      6.79 o 
  -2  -1   5      144.36      144.77      2.81 o 
  -1  -1   5        9.14       10.68      0.54 o 
   0  -1   5      195.23      190.51      2.07 o 
   1  -1   5        3.36        2.19      0.33 o 
   2  -1   5      284.71      263.19      3.04 o 
   3  -1   5      698.45      828.30      7.07 o 
   4  -1   5      303.80      295.50      3.17 o 
   5  -1   5       46.66       41.26      1.09 o 
   6  -1   5      201.50      181.88      3.25 o 
   7  -1   5        7.56        9.58      1.43 o 
   8  -1   5       13.80       14.56      1.75 o 
   9  -1   5      377.55      376.18      7.97 o 
  -8   0   5       86.53       94.33      5.09 o 
  -7   0   5        0.55       -0.59      0.92 o 
  -6   0   5       50.01       52.47      2.75 o 
  -5   0   5        1.92        1.54      0.83 o 
  -4   0   5     1929.62     1937.54     15.32 o 
  -3   0   5        2.72        1.64      0.42 o 
  -2   0   5      224.36      227.88      3.07 o 
  -1   0   5     2511.09     2663.67     42.94 o 
   0   0   5       15.16       15.47      0.58 o 
   1   0   5      231.33      176.31      2.51 o 
   2   0   5      268.19      343.15      3.68 o 
   3   0   5     2144.47     2145.96     18.88 o 
   4   0   5      121.37      131.36      2.03 o 
   5   0   5     1380.40     1370.41     12.78 o 
   6   0   5      566.95      559.74      7.51 o 
   7   0   5      440.21      444.16      6.58 o 
   8   0   5      209.84      201.68      5.46 o 
   9   0   5       52.65       52.83      2.96 o 
  10   0   5      251.54      249.23      5.25 o 
  -8   1   5       63.15       65.32      2.85 o 
  -7   1   5       71.85       77.52      4.11 o 
  -6   1   5       44.71       46.71      2.41 o 
  -5   1   5      359.65      333.94      5.91 o 
  -4   1   5        0.25       -0.80      0.54 o 
  -3   1   5     1010.20     1025.82      9.59 o 
  -2   1   5      388.58      398.52      4.20 o 
  -1   1   5      126.90      119.79      1.85 o 
   0   1   5     1642.31     1717.33     17.52 o 
   1   1   5       44.71       73.89      2.34 o 
   2   1   5      582.10      603.24      6.71 o 
   3   1   5     1769.98     1832.11     21.86 o 
   4   1   5     3936.42     4017.20     34.51 o 
   5   1   5      633.19      643.62      6.56 o 
   6   1   5      169.87      166.15      3.82 o 
   7   1   5      425.59      395.12      5.97 o 
   8   1   5      165.30      160.03      5.07 o 
   9   1   5      123.17      119.48      3.24 o 
  10   1   5        1.39       -0.33      1.06 o 
  -7   2   5       30.42       32.46      2.05 o 
  -6   2   5      167.57      162.97      4.07 o 
  -5   2   5      303.72      299.29      5.14 o 
  -4   2   5      375.86      373.42      5.18 o 
  -3   2   5        4.47        3.19      0.68 o 
  -2   2   5      990.42      949.36     10.38 o 
  -1   2   5     1256.83     1368.06     12.21 o 
   0   2   5       10.41        6.94      0.59 o 
   1   2   5      177.96      162.36      2.30 o 
   2   2   5        3.32        8.14      0.68 o 
   3   2   5      904.94      835.58      7.78 o 
   4   2   5       63.39       90.86      2.21 o 
   5   2   5      851.48      827.30      9.73 o 
   6   2   5      539.49      539.99     11.94 o 
   7   2   5       21.78       16.85      1.33 o 
   8   2   5      155.79      145.83      3.37 o 
   9   2   5      116.32      117.31      3.17 o 
  10   2   5      128.26      131.44      4.96 o 
  11   2   5       32.77       29.40      2.72 o 
  -7   3   5       60.34       65.05      3.02 o 
  -6   3   5        7.87        6.54      1.43 o 
  -5   3   5      574.31      553.80      7.35 o 
  -4   3   5        6.49        6.77      0.91 o 
  -3   3   5      210.26      190.88      3.67 o 
  -2   3   5      121.08      115.79      2.33 o 
  -1   3   5      391.18      337.34      4.47 o 
   0   3   5     2209.41     2315.16     23.18 o 
   1   3   5      138.53      139.82      1.80 o 
   2   3   5      264.18      234.31      3.09 o 
   3   3   5        0.02        0.66      0.47 o 
   4   3   5      636.66      668.22     16.05 o 
   5   3   5      302.34      323.18      4.61 o 
   6   3   5       72.19       67.85      1.94 o 
   7   3   5      111.90      115.81      2.80 o 
   8   3   5      438.05      429.92      7.88 o 
   9   3   5       20.39       21.70      1.53 o 
  10   3   5        0.67        0.63      1.43 o 
  11   3   5      173.03      174.15      4.36 o 
  -6   4   5       95.42       98.19      3.92 o 
  -5   4   5        5.40        3.33      0.99 o 
  -4   4   5       68.47       54.77      1.93 o 
  -3   4   5        0.27        1.42      0.73 o 
  -2   4   5      207.69      203.30      3.45 o 
  -1   4   5      421.84      420.44      9.59 o 
   0   4   5      130.67      104.26      2.12 o 
   1   4   5      539.26      589.55      5.72 o 
   2   4   5      212.65      250.10      4.22 o 
   3   4   5       27.76       20.63      0.79 o 
   4   4   5      339.75      363.93      4.78 o 
   5   4   5      666.76      624.96      7.62 o 
   6   4   5      589.17      593.18      7.56 o 
   7   4   5       25.89       27.50      1.40 o 
   8   4   5       40.05       37.29      1.75 o 
   9   4   5      267.59      257.84      7.68 o 
  10   4   5       45.85       49.40      2.58 o 
  11   4   5        1.70        2.10      1.19 o 
  -6   5   5       16.07       15.79      1.63 o 
  -5   5   5      172.79      173.31      3.78 o 
  -4   5   5       55.97       49.47      1.98 o 
  -3   5   5        9.61        8.05      1.02 o 
  -2   5   5        2.77        1.67      0.73 o 
  -1   5   5     1270.94     1227.12     13.47 o 
   0   5   5      227.85      232.23      4.31 o 
   1   5   5        6.86        7.02      0.69 o 
   2   5   5      406.77      369.78      3.96 o 
   3   5   5       66.25       73.63      1.86 o 
   4   5   5      165.85      140.77      1.96 o 
   5   5   5      279.04      312.77      5.36 o 
   6   5   5     1078.78     1059.82     12.89 o 
   7   5   5      517.64      527.24      7.15 o 
   8   5   5      412.86      407.06      7.12 o 
   9   5   5       45.97       40.99      1.96 o 
  10   5   5       42.50       42.57      2.09 o 
  11   5   5      297.24      291.68      6.07 o 
  -5   6   5       26.88       24.59      1.76 o 
  -4   6   5      121.93      128.62      3.21 o 
  -3   6   5      114.74      112.73      2.86 o 
  -2   6   5      157.76      151.52      3.42 o 
  -1   6   5      157.96      167.13      3.97 o 
   0   6   5      693.91      687.03      8.34 o 
   1   6   5      656.47      667.45      7.96 o 
   2   6   5        1.57        2.63      0.57 o 
   3   6   5      495.92      486.09      5.04 o 
   4   6   5       74.41       77.85      1.46 o 
   5   6   5      952.05      940.99     10.78 o 
   6   6   5     1098.34     1108.16     15.05 o 
   7   6   5      922.19      903.64     10.90 o 
   8   6   5       68.27       69.26      2.20 o 
   9   6   5      100.46      100.80      3.77 o 
  10   6   5       13.01       11.46      1.93 o 
  11   6   5        0.08        0.17      1.09 o 
  -4   7   5        6.88        5.17      1.25 o 
  -3   7   5       53.64       52.36      2.21 o 
  -2   7   5        8.85        5.69      1.06 o 
  -1   7   5      527.23      503.77      6.97 o 
   0   7   5      140.28      123.40      2.75 o 
   1   7   5      216.92      203.81      3.56 o 
   2   7   5      882.23      890.30     10.17 o 
   3   7   5       63.35       61.03      1.87 o 
   4   7   5      353.61      342.92      4.63 o 
   5   7   5       38.29       41.54      1.50 o 
   6   7   5     1157.78     1155.06     13.18 o 
   7   7   5       54.18       49.55      1.87 o 
   8   7   5      142.37      139.00      3.19 o 
   9   7   5       28.94       28.94      2.40 o 
  10   7   5       68.62       70.17      2.94 o 
  11   7   5        3.49        1.21      1.46 o 
  -3   8   5        0.44        0.89      1.06 o 
  -2   8   5      115.25      111.33      3.13 o 
  -1   8   5       16.86       14.70      1.35 o 
   0   8   5      408.55      388.62      5.86 o 
   1   8   5       96.52       95.66      2.78 o 
   2   8   5       15.51       14.59      1.14 o 
   3   8   5      506.44      485.83      6.32 o 
   4   8   5        7.80        6.27      1.43 o 
   5   8   5      314.72      311.43      5.80 o 
   6   8   5      222.99      222.94      3.87 o 
   7   8   5      340.54      325.64      5.13 o 
   8   8   5       71.77       70.66      2.33 o 
   9   8   5        1.88        3.79      1.03 o 
  10   8   5       48.22       45.51      2.42 o 
  11   8   5       35.60       33.84      2.68 o 
  -2   9   5        7.56        8.89      1.36 o 
  -1   9   5       56.21       51.83      2.19 o 
   0   9   5        2.00        1.35      0.95 o 
   1   9   5      129.29      134.32      3.12 o 
   2   9   5       48.25       53.50      1.93 o 
   3   9   5        0.48        2.12      0.75 o 
   4   9   5      102.07      107.70      4.57 o 
   5   9   5       67.62       63.64      3.57 o 
   6   9   5       26.49       24.23      2.29 o 
   7   9   5      185.80      187.43      3.69 o 
   8   9   5       49.22       47.25      1.99 o 
   9   9   5       14.59       15.29      1.42 o 
  10   9   5        0.30       -1.39      1.27 o 
  -1  10   5       28.70       24.29      1.83 o 
   0  10   5       37.71       45.58      2.15 o 
   1  10   5        1.08        3.64      1.04 o 
   2  10   5      120.49      109.22      3.44 o 
   3  10   5      205.80      196.14      3.77 o 
   4  10   5        1.14        1.33      1.33 o 
   5  10   5      124.52      127.42      5.22 o 
   6  10   5       10.71        9.74      1.90 o 
   7  10   5      175.57      188.28      6.65 o 
   8  10   5        0.20        0.84      0.92 o 
   9  10   5      213.72      206.14      4.34 o 
  10  10   5      202.93      203.62      7.93 o 
   1  11   5       30.12       26.59      1.79 o 
   2  11   5       95.45      101.12      2.95 o 
   3  11   5       13.16       15.45      1.71 o 
   4  11   5      321.18      305.62      9.23 o 
   5  11   5        0.33        0.71      1.47 o 
   6  11   5      294.39      303.52      9.17 o 
   7  11   5        1.74        0.67      1.51 o 
   8  11   5      332.19      331.14      9.88 o 
   9  11   5      237.94      226.57      8.17 o 
   4  12   5       11.84       10.72      2.22 o 
   5  12   5      221.01      217.45      7.80 o 
   6  12   5        7.13        9.20      2.18 o 
   7  12   5       69.21       63.17      4.16 o 
  -4 -10   6        2.22        0.58      0.94 o 
  -3 -10   6      132.29      127.34      2.95 o 
  -2 -10   6        6.16        5.22      1.22 o 
  -1 -10   6      158.13      168.98      3.47 o 
  -6  -9   6       76.89       77.86      3.12 o 
  -5  -9   6       19.89       20.53      1.35 o 
  -4  -9   6      131.40      134.50      3.94 o 
  -3  -9   6        5.74        2.63      0.96 o 
  -2  -9   6      118.30      124.43      3.68 o 
  -1  -9   6       49.67       52.18      1.96 o 
   0  -9   6       85.96       95.38      3.23 o 
   1  -9   6       49.17       53.10      2.06 o 
  -7  -8   6       73.30       75.28      2.32 o 
  -6  -8   6       12.19        9.97      1.11 o 
  -5  -8   6       56.65       56.08      1.80 o 
  -4  -8   6       20.45       19.80      1.31 o 
  -3  -8   6      167.34      157.21      2.95 o 
  -2  -8   6       18.02       17.33      1.22 o 
  -1  -8   6       44.11       42.10      1.67 o 
   0  -8   6        1.81        2.83      0.87 o 
   1  -8   6      152.26      139.47      2.91 o 
   2  -8   6       87.08       95.61      2.26 o 
   3  -8   6        1.81        1.86      0.91 o 
  -8  -7   6       47.19       44.97      2.20 o 
  -7  -7   6       38.11       31.50      1.46 o 
  -6  -7   6       49.36       46.18      2.08 o 
  -5  -7   6       26.59       27.53      1.48 o 
  -4  -7   6      317.59      289.19      4.08 o 
  -3  -7   6        1.06        1.55      0.75 o 
  -2  -7   6      133.79      131.62      2.58 o 
  -1  -7   6        2.89        3.37      0.79 o 
   0  -7   6      283.71      278.60      4.07 o 
   1  -7   6       56.26       59.03      1.63 o 
   2  -7   6       56.11       56.89      1.69 o 
   3  -7   6      274.67      276.04      3.88 o 
   4  -7   6        2.23        1.35      0.79 o 
  -8  -6   6       84.60       81.60      2.25 o 
  -7  -6   6       55.54       52.78      1.78 o 
  -6  -6   6       37.84       40.93      1.51 o 
  -5  -6   6      156.13      142.37      2.61 o 
  -4  -6   6       24.90       23.89      1.13 o 
  -3  -6   6      153.64      151.22      3.08 o 
  -2  -6   6       13.25       13.86      0.95 o 
  -1  -6   6      173.57      172.45      2.89 o 
   0  -6   6       16.12       16.69      1.04 o 
   1  -6   6      178.79      179.20      2.70 o 
   2  -6   6      174.81      167.03      2.68 o 
   3  -6   6        4.62        5.44      0.80 o 
   4  -6   6      310.87      308.60      4.09 o 
   5  -6   6        5.08        5.86      0.96 o 
   6  -6   6      155.82      162.86      3.34 o 
  -8  -5   6        2.26        2.27      0.88 o 
  -7  -5   6      148.88      150.37      2.82 o 
  -6  -5   6      184.05      180.24      3.01 o 
  -5  -5   6      149.92      148.48      3.61 o 
  -4  -5   6       18.56       19.88      1.04 o 
  -3  -5   6      570.41      574.08      6.22 o 
  -2  -5   6      443.15      426.91      4.97 o 
  -1  -5   6        2.42        1.72      0.60 o 
   0  -5   6      453.45      429.12      4.50 o 
   1  -5   6       78.79       72.64      1.57 o 
   2  -5   6      321.38      335.81      3.93 o 
   3  -5   6      227.96      220.87      3.09 o 
   4  -5   6       43.46       48.01      1.51 o 
   5  -5   6      235.48      227.13      3.37 o 
   6  -5   6        0.15        0.38      0.75 o 
  -8  -4   6      184.51      185.71      3.28 o 
  -7  -4   6       37.97       36.66      1.48 o 
  -6  -4   6      133.47      129.82      3.66 o 
  -5  -4   6       48.70       48.89      1.51 o 
  -4  -4   6     1264.09     1264.75     11.82 o 
  -3  -4   6     1297.39     1201.94     11.25 o 
  -2  -4   6       39.96       37.44      1.23 o 
  -1  -4   6      546.42      532.15      5.72 o 
   0  -4   6       49.67       50.34      1.21 o 
   1  -4   6      457.91      438.57      4.50 o 
   2  -4   6      127.65      121.37      2.01 o 
   3  -4   6      809.95      777.33      7.25 o 
   4  -4   6      532.96      518.25      5.43 o 
   5  -4   6       22.89       21.68      1.10 o 
   6  -4   6      206.19      212.42      3.59 o 
   7  -4   6       24.16       23.74      2.30 o 
  -8  -3   6       10.29        8.98      1.51 o 
  -7  -3   6      163.21      175.33      3.02 o 
  -6  -3   6       81.52       84.07      1.94 o 
  -5  -3   6      279.26      273.15      4.92 o 
  -4  -3   6      393.03      372.80      4.39 o 
  -3  -3   6        8.79        7.03      0.66 o 
  -2  -3   6       80.59       72.79      1.55 o 
  -1  -3   6        0.08        0.27      0.34 o 
   0  -3   6      838.66      794.67      6.97 o 
   1  -3   6        1.50        0.14      0.40 o 
   2  -3   6      659.34      643.29      5.98 o 
   3  -3   6      505.85      511.69      5.08 o 
   4  -3   6       21.54       19.14      0.95 o 
   5  -3   6      110.67      113.19      2.08 o 
   6  -3   6        0.03        0.63      0.72 o 
   7  -3   6      110.71      111.23      3.21 o 
   8  -3   6       13.11       10.92      1.52 o 
  -8  -2   6       61.49       69.53      2.79 o 
  -7  -2   6       10.81        9.15      1.43 o 
  -6  -2   6      113.19      113.96      2.60 o 
  -5  -2   6      282.55      262.95      3.89 o 
  -4  -2   6      567.31      526.99      5.62 o 
  -3  -2   6       20.47       20.36      1.00 o 
  -2  -2   6        3.26        1.91      0.60 o 
  -1  -2   6      648.82      595.56      5.34 o 
   0  -2   6       19.47       21.49      0.74 o 
   1  -2   6      261.09      233.93      2.65 o 
   2  -2   6       73.26       76.85      1.38 o 
   3  -2   6      312.64      303.29      3.33 o 
   4  -2   6        4.69        5.98      0.63 o 
   5  -2   6        9.47        9.48      0.72 o 
   6  -2   6      492.19      491.80      7.14 o 
   7  -2   6        9.32       13.35      1.37 o 
   8  -2   6      117.02      134.20      3.59 o 
   9  -2   6        6.40        3.40      1.29 o 
  -8  -1   6        8.92        8.43      1.43 o 
  -7  -1   6      151.17      143.66      3.78 o 
  -6  -1   6      335.73      324.01      5.93 o 
  -5  -1   6      282.20      280.88      5.16 o 
  -4  -1   6      109.02      116.15      2.01 o 
  -3  -1   6      120.80      140.35      4.42 o 
  -2  -1   6      158.18      133.75      1.73 o 
  -1  -1   6        7.38        9.13      0.82 o 
   0  -1   6      134.44      109.08      1.53 o 
   1  -1   6        0.65        0.55      0.32 o 
   2  -1   6      429.72      401.01      3.88 o 
   3  -1   6       47.88       47.46      1.18 o 
   4  -1   6      208.28      208.78      2.56 o 
   5  -1   6      124.08      119.05      1.90 o 
   6  -1   6       51.65       49.32      1.96 o 
   7  -1   6      566.99      569.76      9.69 o 
   8  -1   6        0.91        0.24      0.94 o 
   9  -1   6      115.71      116.84      3.46 o 
  -8   0   6       60.18       65.58      2.87 o 
  -7   0   6       56.75       43.76      2.25 o 
  -6   0   6      196.60      206.68      4.61 o 
  -5   0   6       13.49       16.75      1.95 o 
  -4   0   6      379.08      374.71      6.29 o 
  -3   0   6      235.86      226.17      3.79 o 
  -2   0   6      158.28      162.64      2.14 o 
  -1   0   6      190.95      145.49      2.36 o 
   0   0   6      314.53      352.17      3.37 o 
   1   0   6     2047.21     2143.23     16.63 o 
   2   0   6      305.44      300.46      3.02 o 
   3   0   6      658.32      663.15      6.02 o 
   4   0   6      184.66      169.14      2.13 o 
   5   0   6      191.51      188.85      3.09 o 
   6   0   6      534.28      505.32      8.63 o 
   7   0   6      254.52      244.70      9.24 o 
   8   0   6      705.43      663.71      9.23 o 
   9   0   6        3.36        6.42      2.56 o 
  10   0   6      162.15      168.92      5.27 o 
  -7   1   6       79.47       77.51      2.96 o 
  -6   1   6        5.55        6.77      1.26 o 
  -5   1   6      556.17      559.28     11.49 o 
  -4   1   6       83.37       79.68      2.55 o 
  -3   1   6      334.06      317.49      4.44 o 
  -2   1   6      106.86      106.45      2.67 o 
  -1   1   6       89.40      100.47      1.61 o 
   0   1   6     1822.11     1877.59     16.43 o 
   1   1   6      352.32      362.56      3.83 o 
   2   1   6     1173.97     1156.83     10.45 o 
   3   1   6       17.07       12.32      0.62 o 
   4   1   6      763.50      724.29      7.16 o 
   5   1   6      158.34      137.87      2.82 o 
   6   1   6      347.04      306.42      4.89 o 
   7   1   6     2551.58     2417.74     26.19 o 
   8   1   6        8.89        5.45      1.12 o 
   9   1   6       63.56       64.02      2.55 o 
  10   1   6       36.24       31.83      2.08 o 
  -7   2   6       14.37       10.61      1.59 o 
  -6   2   6      187.79      196.32      4.73 o 
  -5   2   6        7.89        7.92      1.37 o 
  -4   2   6      503.10      481.93      6.40 o 
  -3   2   6       63.02       67.26      2.05 o 
  -2   2   6      148.95      161.15      2.80 o 
  -1   2   6      278.06      243.09      3.53 o 
   0   2   6      313.94      293.40      3.28 o 
   1   2   6      788.91      717.82     10.41 o 
   2   2   6        1.82        2.40      0.47 o 
   3   2   6     1373.11     1331.66     12.02 o 
   4   2   6       28.73       36.96      0.97 o 
   5   2   6      113.15      107.53      2.39 o 
   6   2   6      363.62      366.83      5.71 o 
   7   2   6       31.87       31.36      1.60 o 
   8   2   6      101.58      110.13      4.08 o 
   9   2   6       14.75       14.12      1.43 o 
  10   2   6       53.33       58.93      2.54 o 
  -6   3   6        1.77        0.47      1.17 o 
  -5   3   6      393.26      384.70      7.07 o 
  -4   3   6        3.87        4.91      0.97 o 
  -3   3   6      295.84      292.02      4.48 o 
  -2   3   6     1134.56     1124.98     12.40 o 
  -1   3   6      524.38      528.52      6.49 o 
   0   3   6       93.89       77.11      1.73 o 
   1   3   6        0.05        0.50      0.31 o 
   2   3   6      867.00      855.77      8.99 o 
   3   3   6       68.79       78.28      1.38 o 
   4   3   6       97.89       81.33      1.41 o 
   5   3   6       65.50       61.48      1.74 o 
   6   3   6      303.30      281.68      4.49 o 
   7   3   6      140.23      134.15      3.05 o 
   8   3   6        0.66        0.53      0.85 o 
   9   3   6      236.58      234.28      7.43 o 
  10   3   6       14.12       14.99      1.68 o 
  11   3   6       98.34      101.08      3.39 o 
  -6   4   6      109.09       97.05      3.52 o 
  -5   4   6        0.75       -0.80      0.93 o 
  -4   4   6      297.88      297.25     10.58 o 
  -3   4   6      569.28      563.97      7.40 o 
  -2   4   6        1.20        3.28      1.94 o 
  -1   4   6        2.97        2.34      1.24 o 
   0   4   6       98.40       97.08      2.08 o 
   1   4   6      282.66      252.06      3.61 o 
   2   4   6        4.04        3.86      0.42 o 
   3   4   6      517.67      498.30      5.89 o 
   4   4   6      180.37      180.55      2.94 o 
   5   4   6       10.64       18.95      1.05 o 
   6   4   6      283.47      282.54      6.22 o 
   7   4   6       65.77       58.65      1.98 o 
   8   4   6      253.78      255.30      4.63 o 
   9   4   6        0.12        1.68      0.97 o 
  10   4   6      247.15      239.38      4.96 o 
  11   4   6       11.20        9.66      1.55 o 
  -5   5   6       55.03       59.28      2.82 o 
  -4   5   6       17.39       15.39      1.40 o 
  -3   5   6      113.67      114.49      3.71 o 
  -2   5   6        1.09        2.32      1.06 o 
  -1   5   6      339.63      342.73      7.60 o 
   0   5   6      112.09      100.67      2.24 o 
   1   5   6        0.17        0.96      0.79 o 
   2   5   6      300.17      288.62      4.00 o 
   3   5   6      102.57      111.67      1.74 o 
   4   5   6       68.36       59.06      1.75 o 
   5   5   6        2.57        1.73      0.60 o 
   6   5   6      461.71      439.36      6.08 o 
   7   5   6      190.27      194.38      3.69 o 
   8   5   6       31.76       32.43      1.64 o 
   9   5   6      551.19      527.90      7.80 o 
  10   5   6       37.74       31.86      1.95 o 
  11   5   6      344.76      311.97      6.03 o 
  -4   6   6      120.84      115.13      3.16 o 
  -3   6   6       88.11       87.74      2.60 o 
  -2   6   6      229.81      220.11      4.05 o 
  -1   6   6      199.93      200.77      8.48 o 
   0   6   6      298.14      285.33      4.45 o 
   1   6   6       47.45       44.76      1.56 o 
   2   6   6        0.06       -0.51      0.80 o 
   3   6   6      805.88      770.33      8.70 o 
   4   6   6        0.27        0.89      1.16 o 
   5   6   6      831.55      843.50      9.92 o 
   6   6   6      160.73      159.40      3.14 o 
   7   6   6      381.83      376.10      5.70 o 
   8   6   6       51.68       49.94      1.96 o 
   9   6   6        0.80        0.76      0.93 o 
  10   6   6      716.47      669.60     11.74 o 
  11   6   6        2.86        3.43      1.28 o 
  -4   7   6        0.33       -0.60      1.05 o 
  -3   7   6      161.44      161.81      3.72 o 
  -2   7   6       98.29       92.90      2.72 o 
  -1   7   6      355.42      336.15      5.33 o 
   0   7   6      110.53      104.92      2.59 o 
   1   7   6      103.20      103.31      2.47 o 
   2   7   6      429.64      399.57      5.65 o 
   3   7   6       17.19       12.19      0.93 o 
   4   7   6      487.48      518.25     12.39 o 
   5   7   6       16.95       14.98      1.70 o 
   6   7   6      386.29      390.86      5.64 o 
   7   7   6        3.09        3.80      0.83 o 
   8   7   6       59.93       56.61      3.65 o 
   9   7   6      105.02      109.93      3.58 o 
  10   7   6        3.55        4.64      1.22 o 
  11   7   6      210.54      214.42      4.85 o 
  -3   8   6       42.99       38.34      2.11 o 
  -2   8   6      351.17      327.52      5.64 o 
  -1   8   6       22.22       22.68      1.58 o 
   0   8   6      136.01      131.33      4.40 o 
   1   8   6      241.13      239.48      4.40 o 
   2   8   6       27.06       24.97      1.72 o 
   3   8   6       51.51       59.64      1.84 o 
   4   8   6        7.03        5.25      1.59 o 
   5   8   6      419.26      405.88     10.58 o 
   6   8   6        1.22        1.69      1.27 o 
   7   8   6       59.31       63.15      2.93 o 
   8   8   6      110.76      113.60      2.95 o 
   9   8   6        5.54        4.59      1.08 o 
  10   8   6      298.45      286.68      5.47 o 
  -1   9   6      183.63      186.42      4.68 o 
   0   9   6       24.52       24.66      1.91 o 
   1   9   6       15.92       20.14      1.41 o 
   2   9   6        9.59        7.01      1.02 o 
   3   9   6        0.80        0.24      0.70 o 
   4   9   6      136.64      135.40      5.47 o 
   5   9   6       46.45       44.58      3.12 o 
   6   9   6       89.19       85.68      4.22 o 
   7   9   6       38.10       41.60      3.12 o 
   8   9   6      137.84      127.84      3.18 o 
   9   9   6        2.34        4.03      1.32 o 
  10   9   6        9.75       10.56      1.74 o 
   0  10   6       90.89       89.94      2.85 o 
   1  10   6       23.77       28.17      1.71 o 
   2  10   6       20.74       21.40      3.09 o 
   3  10   6       32.18       34.08      3.00 o 
   4  10   6       11.93       11.53      2.10 o 
   5  10   6      170.61      183.88      6.74 o 
   6  10   6        0.47       -0.25      1.35 o 
   7  10   6       15.08       17.39      2.43 o 
   8  10   6        4.38        0.22      1.43 o 
   9  10   6      143.16      139.33      5.90 o 
   2  11   6       89.09       98.22      2.93 o 
   3  11   6       11.74        9.37      2.20 o 
   4  11   6      101.17      102.23      5.08 o 
   5  11   6       17.45       14.65      2.33 o 
   6  11   6      306.88      305.21      9.51 o 
   7  11   6        5.02        3.31      1.74 o 
   8  11   6       39.07       44.96      3.72 o 
  -4  -9   7      156.14      169.14      3.58 o 
  -3  -9   7        2.74        2.04      0.97 o 
  -2  -9   7      162.56      170.72      5.27 o 
  -1  -9   7       97.30       94.24      2.58 o 
   0  -9   7        6.65        6.26      1.13 o 
  -6  -8   7        6.21        7.68      1.16 o 
  -5  -8   7       66.64       73.05      2.17 o 
  -4  -8   7        1.97        2.36      0.86 o 
  -3  -8   7      130.92      128.55      2.78 o 
  -2  -8   7       12.89       11.81      1.15 o 
  -1  -8   7       54.65       55.71      1.90 o 
   0  -8   7        3.89        4.01      0.99 o 
   1  -8   7       25.20       24.84      1.48 o 
   2  -8   7       46.89       48.75      1.93 o 
  -7  -7   7        5.59        6.43      1.03 o 
  -6  -7   7       78.02       77.90      2.75 o 
  -5  -7   7        0.11       -0.54      0.89 o 
  -4  -7   7      163.27      167.05      3.08 o 
  -3  -7   7       11.25       10.81      1.07 o 
  -2  -7   7      136.83      132.39      2.72 o 
  -1  -7   7       45.93       47.10      1.73 o 
   0  -7   7       66.97       76.39      2.13 o 
   1  -7   7       52.02       54.46      1.86 o 
   2  -7   7       14.58       14.12      1.20 o 
   3  -7   7      124.56      128.98      2.82 o 
   4  -7   7        3.87        2.59      0.92 o 
  -7  -6   7       86.23       76.45      2.16 o 
  -6  -6   7        0.47       -0.10      0.76 o 
  -5  -6   7      173.48      178.54      3.61 o 
  -4  -6   7        5.70        4.50      0.80 o 
  -3  -6   7       47.79       50.07      1.62 o 
  -2  -6   7        0.08        1.40      0.71 o 
  -1  -6   7       64.49       63.18      1.81 o 
   0  -6   7       35.42       36.70      1.50 o 
   1  -6   7       35.15       34.99      1.44 o 
   2  -6   7      202.88      208.21      3.11 o 
   3  -6   7        1.01        1.59      0.73 o 
   4  -6   7      166.66      170.08      2.97 o 
   5  -6   7       31.10       33.22      1.51 o 
  -7  -5   7       30.75       32.24      1.46 o 
  -6  -5   7      199.53      201.15      3.32 o 
  -5  -5   7       51.49       46.66      1.68 o 
  -4  -5   7       11.01       11.16      0.93 o 
  -3  -5   7      178.51      175.08      2.87 o 
  -2  -5   7      666.16      651.57      7.03 o 
  -1  -5   7       15.28       11.06      0.92 o 
   0  -5   7      243.89      242.77      3.54 o 
   1  -5   7      145.45      139.09      2.30 o 
   2  -5   7       64.19       71.03      1.67 o 
   3  -5   7      133.52      126.93      3.73 o 
   4  -5   7       11.11        7.41      0.88 o 
   5  -5   7      204.54      208.29      3.38 o 
   6  -5   7        6.67        7.68      1.18 o 
  -7  -4   7       82.44       87.16      2.21 o 
  -6  -4   7      129.30      133.82      2.62 o 
  -5  -4   7      201.10      191.75      3.08 o 
  -4  -4   7      169.42      163.66      2.69 o 
  -3  -4   7      482.33      493.85      7.76 o 
  -2  -4   7       15.60       13.72      1.19 o 
  -1  -4   7      559.00      528.24      5.85 o 
   0  -4   7      165.23      162.10      2.66 o 
   1  -4   7      371.34      369.54      4.08 o 
   2  -4   7      201.24      196.32      2.74 o 
   3  -4   7      333.35      313.93      3.79 o 
   4  -4   7      230.79      224.97      4.12 o 
   5  -4   7        7.71        7.27      0.95 o 
   6  -4   7      334.34      333.79      5.86 o 
   7  -4   7        8.33       11.96      1.57 o 
  -8  -3   7       11.30       12.65      1.79 o 
  -7  -3   7      114.99      118.79      5.04 o 
  -6  -3   7      160.76      154.89      3.87 o 
  -5  -3   7       17.73       17.82      1.04 o 
  -4  -3   7       60.12       64.28      1.62 o 
  -3  -3   7       76.45       75.19      1.72 o 
  -2  -3   7      495.92      468.29      5.21 o 
  -1  -3   7       57.94       57.77      1.50 o 
   0  -3   7      218.26      218.20      2.71 o 
   1  -3   7      197.93      185.38      2.48 o 
   2  -3   7      301.51      298.13      3.45 o 
   3  -3   7      100.74      106.29      1.90 o 
   4  -3   7        9.52       11.25      0.81 o 
   5  -3   7      114.70      103.51      2.05 o 
   6  -3   7       66.89       71.15      4.57 o 
   7  -3   7      154.55      152.70      6.82 o 
   8  -3   7       16.44       14.25      2.08 o 
  -7  -2   7       20.64       22.59      1.89 o 
  -6  -2   7      231.64      212.47      4.67 o 
  -5  -2   7      195.09      177.23      4.06 o 
  -4  -2   7      130.39      126.51      3.66 o 
  -3  -2   7       60.87       58.05      1.66 o 
  -2  -2   7       58.73       56.38      1.42 o 
  -1  -2   7      454.10      452.29      4.94 o 
   0  -2   7        0.25        0.96      0.69 o 
   1  -2   7      169.43      152.79      2.10 o 
   2  -2   7       65.08       66.40      1.38 o 
   3  -2   7       74.92       67.76      1.42 o 
   4  -2   7       32.28       33.30      1.25 o 
   5  -2   7       84.96       83.31      1.90 o 
   6  -2   7      167.46      172.48      3.73 o 
   7  -2   7        6.72        4.17      1.16 o 
   8  -2   7      105.82      106.17      5.30 o 
  -7  -1   7      197.79      178.80      4.44 o 
  -6  -1   7      272.78      258.32      7.89 o 
  -5  -1   7      111.77      117.53      3.91 o 
  -4  -1   7       62.84       63.44      2.35 o 
  -3  -1   7        1.38        0.30      0.47 o 
  -2  -1   7      147.35      147.04      3.39 o 
  -1  -1   7       12.82       13.24      0.65 o 
   0  -1   7      134.84      110.16      1.64 o 
   1  -1   7       64.31       61.27      1.22 o 
   2  -1   7      395.96      414.45      4.11 o 
   3  -1   7       28.19       29.51      0.97 o 
   4  -1   7        3.79        4.56      0.56 o 
   5  -1   7      169.19      161.76      2.73 o 
   6  -1   7       39.13       36.48      2.49 o 
   7  -1   7      355.80      335.33      5.72 o 
   8  -1   7        3.81        4.94      1.25 o 
   9  -1   7       44.81       49.84      2.44 o 
  -7   0   7       52.91       49.80      2.51 o 
  -6   0   7      260.20      259.63      7.84 o 
  -5   0   7       72.31       73.88      2.63 o 
  -4   0   7       15.41       16.87      1.86 o 
  -3   0   7      124.64      115.96      2.97 o 
  -2   0   7       77.04       79.14      1.52 o 
  -1   0   7      144.22      131.48      2.23 o 
   0   0   7       11.21       10.82      0.64 o 
   1   0   7     1191.36     1290.87     10.51 o 
   2   0   7      502.75      469.43      4.43 o 
   3   0   7      447.68      446.44      4.31 o 
   4   0   7      141.59      139.45      1.97 o 
   5   0   7       11.11       13.14      1.09 o 
   6   0   7      351.12      316.68      5.18 o 
   7   0   7       65.93       55.95      2.24 o 
   8   0   7      578.58      554.99      8.22 o 
   9   0   7       11.96       12.82      1.58 o 
  -7   1   7      125.88      116.03      9.22 o 
  -6   1   7       21.17       19.02      1.80 o 
  -5   1   7      214.39      201.09      4.89 o 
  -4   1   7       49.22       55.71      4.67 o 
  -3   1   7       41.66       42.21      3.04 o 
  -2   1   7      296.80      293.39      5.13 o 
  -1   1   7        0.61        1.04      0.41 o 
   0   1   7      859.08      891.85     10.90 o 
   1   1   7       98.28       89.51      1.41 o 
   2   1   7     1121.98     1150.74      9.43 o 
   3   1   7      295.19      280.57      2.96 o 
   4   1   7      110.00      106.49      2.32 o 
   5   1   7      509.39      477.42      6.55 o 
   6   1   7      170.65      161.24      4.12 o 
   7   1   7      621.63      602.41      8.95 o 
   8   1   7       73.59       66.36      4.20 o 
   9   1   7      231.51      218.57      4.71 o 
  10   1   7       84.86       87.21      3.16 o 
  -6   2   7      222.75      217.18      5.20 o 
  -5   2   7       11.77       10.29      1.44 o 
  -4   2   7      164.25      157.38      3.94 o 
  -3   2   7      152.72      143.61      2.85 o 
  -2   2   7       88.51       93.11      2.13 o 
  -1   2   7      199.13      199.86      3.22 o 
   0   2   7       43.30       48.54      1.41 o 
   1   2   7     1453.71     1432.19     12.87 o 
   2   2   7       54.71       57.42      1.10 o 
   3   2   7      282.13      298.61      4.60 o 
   4   2   7       27.19       17.83      0.78 o 
   5   2   7       32.95       24.23      1.25 o 
   6   2   7      144.13      142.77      3.10 o 
   7   2   7        9.99       10.11      1.18 o 
   8   2   7      143.56      138.04      3.43 o 
   9   2   7      137.11      130.53      3.61 o 
  10   2   7        4.94        6.21      1.43 o 
  -6   3   7        1.25        2.77      1.43 o 
  -5   3   7      270.85      255.28      5.60 o 
  -4   3   7       84.07       94.89      3.14 o 
  -3   3   7      245.28      244.37      4.11 o 
  -2   3   7      615.43      586.11      7.39 o 
  -1   3   7       58.63       53.48      1.63 o 
   0   3   7       93.69       86.98      1.96 o 
   1   3   7       14.25       11.80      0.81 o 
   2   3   7     1033.72     1045.88     13.13 o 
   3   3   7       17.16       12.62      0.56 o 
   4   3   7      167.17      157.47      3.52 o 
   5   3   7      126.42      133.46      2.75 o 
   6   3   7       68.95       68.24      2.42 o 
   7   3   7      101.36       93.49      2.60 o 
   8   3   7       78.93       72.75      2.47 o 
   9   3   7      115.37      130.41      3.48 o 
  10   3   7        0.14       -1.00      1.08 o 
  -5   4   7        9.52       10.34      3.27 o 
  -4   4   7      107.97      102.80      2.81 o 
  -3   4   7      305.96      299.33      4.84 o 
  -2   4   7        1.11        0.86      0.77 o 
  -1   4   7       29.57       28.39      1.64 o 
   0   4   7        0.59        0.77      0.60 o 
   1   4   7      219.60      205.58      3.26 o 
   2   4   7       56.89       58.07      1.52 o 
   3   4   7      111.34      108.36      1.73 o 
   4   4   7      584.53      584.99      8.85 o 
   5   4   7       28.57       28.44      3.73 o 
   6   4   7      124.35      124.48      2.77 o 
   7   4   7       14.58       14.97      1.20 o 
   8   4   7      107.05      100.14      2.84 o 
   9   4   7      140.00      133.14      5.62 o 
  10   4   7      250.22      225.00      4.87 o 
  -5   5   7       45.13       47.86      4.34 o 
  -4   5   7       18.32       19.32      1.54 o 
  -3   5   7      123.52      117.27      2.94 o 
  -2   5   7      115.91      129.98      2.98 o 
  -1   5   7        2.85        0.83      0.74 o 
   0   5   7        5.28        4.01      0.80 o 
   1   5   7       29.24       32.44      1.37 o 
   2   5   7      422.50      400.52      5.23 o 
   3   5   7      151.52      153.79      2.60 o 
   4   5   7      121.15      113.26      2.95 o 
   5   5   7      303.40      285.17      7.99 o 
   6   5   7      164.37      166.52      3.28 o 
   7   5   7       23.20       22.79      1.50 o 
   8   5   7        0.45        1.10      1.33 o 
   9   5   7      252.79      246.85      8.53 o 
  10   5   7        9.20       11.45      1.53 o 
  11   5   7      214.75      209.17      4.89 o 
  -4   6   7       89.38       86.24      2.83 o 
  -3   6   7      128.95      129.32      3.82 o 
  -2   6   7      111.87      111.97      2.88 o 
  -1   6   7       29.95       28.56      1.77 o 
   0   6   7       52.34       53.49      1.89 o 
   1   6   7      340.79      335.01      4.91 o 
   2   6   7        8.01        8.65      1.42 o 
   3   6   7      705.98      717.89      8.33 o 
   4   6   7      193.51      178.79      5.94 o 
   5   6   7      518.92      515.26      8.51 o 
   6   6   7        1.36        2.80      0.75 o 
   7   6   7      140.96      141.05      3.13 o 
   8   6   7      277.77      262.93      4.77 o 
   9   6   7       15.03       15.37      1.45 o 
  10   6   7      248.25      241.95      5.02 o 
  11   6   7       24.01       24.50      1.99 o 
  -3   7   7      183.10      182.38      4.07 o 
  -2   7   7      135.56      128.12      3.65 o 
  -1   7   7       57.89       55.76      2.08 o 
   0   7   7      114.26      117.37      2.84 o 
   1   7   7       68.65       68.08      2.32 o 
   2   7   7      263.28      261.90      5.65 o 
   3   7   7       20.47       18.75      1.44 o 
   4   7   7      641.52      666.61     15.47 o 
   5   7   7       81.43       75.86      3.98 o 
   6   7   7      387.62      378.42     10.23 o 
   7   7   7       14.08       17.89      1.27 o 
   8   7   7        0.19        8.64      1.79 o 
   9   7   7      124.39      120.10      3.25 o 
  10   7   7       12.89       10.85      1.45 o 
  -2   8   7      212.26      214.13      6.88 o 
  -1   8   7       71.68       77.20      2.56 o 
   0   8   7       44.67       43.66      1.94 o 
   1   8   7      107.15      108.46      2.76 o 
   2   8   7        7.84        9.34      1.05 o 
   3   8   7      148.94      147.71      5.80 o 
   4   8   7       65.30       59.98      3.61 o 
   5   8   7      324.74      299.99      8.80 o 
   6   8   7       27.41       26.59      2.53 o 
   7   8   7       38.98       40.29      3.18 o 
   8   8   7      119.30      120.85      4.88 o 
   9   8   7        8.02        6.50      1.19 o 
  10   8   7      136.22      140.14      3.74 o 
  -1   9   7       45.50       46.95      2.26 o 
   0   9   7       11.74       11.53      1.35 o 
   1   9   7        0.15        0.33      0.85 o 
   2   9   7       14.11       16.24      1.31 o 
   3   9   7        5.41        4.98      1.73 o 
   4   9   7      121.58      123.42      5.31 o 
   5   9   7       27.96       31.02      2.80 o 
   6   9   7       49.35       48.13      3.49 o 
   7   9   7       45.91       48.82      3.49 o 
   8   9   7       38.07       36.11      3.19 o 
   9   9   7       66.16       67.56      2.61 o 
  10   9   7        0.09       -0.56      1.09 o 
   1  10   7       29.52       34.48      1.89 o 
   2  10   7        0.12        0.76      0.91 o 
   3  10   7       18.49       18.80      2.53 o 
   4  10   7        1.95        3.84      1.90 o 
   5  10   7      301.81      288.15      9.06 o 
   6  10   7       14.70       13.69      2.25 o 
   7  10   7       24.52       26.63      2.82 o 
   8  10   7       14.45       18.12      2.59 o 
   9  10   7       20.05       23.15      3.04 o 
   3  11   7        1.40        2.33      1.92 o 
   4  11   7      172.31      173.14      6.98 o 
   5  11   7       12.38       10.61      2.37 o 
   6  11   7      151.62      144.63      6.25 o 
   7  11   7       45.73       63.13      4.33 o 
  -4  -8   8       49.68       56.14      2.06 o 
  -3  -8   8      328.79      334.00      9.48 o 
  -2  -8   8       64.43       70.20      2.24 o 
  -1  -8   8      106.51      105.45      2.63 o 
   0  -8   8       33.92       38.98      1.78 o 
   1  -8   8        0.50       -1.50      1.04 o 
  -5  -7   8        0.22       -0.32      0.82 o 
  -4  -7   8       20.48       21.61      1.91 o 
  -3  -7   8       38.59       37.17      1.92 o 
  -2  -7   8      574.98      575.00      7.45 o 
  -1  -7   8      150.61      163.04      3.17 o 
   0  -7   8        8.53        9.26      1.10 o 
   1  -7   8        4.80        4.14      1.04 o 
   2  -7   8        7.83        8.39      1.12 o 
   3  -7   8       37.16       42.78      1.85 o 
  -6  -6   8        2.10       -0.22      0.87 o 
  -5  -6   8       10.48       10.60      1.08 o 
  -4  -6   8        0.76        0.91      0.76 o 
  -3  -6   8      109.44      104.70      2.38 o 
  -2  -6   8      145.48      148.43      2.89 o 
  -1  -6   8      272.88      299.36      4.36 o 
   0  -6   8      157.98      154.75      2.95 o 
   1  -6   8        2.73        2.75      0.85 o 
   2  -6   8       16.45       19.86      1.27 o 
   3  -6   8        3.20        3.63      0.83 o 
   4  -6   8       78.72       80.08      2.13 o 
  -6  -5   8       49.42       51.73      1.82 o 
  -5  -5   8        2.85        1.85      0.81 o 
  -4  -5   8       17.93       22.19      1.23 o 
  -3  -5   8        3.46        3.13      0.96 o 
  -2  -5   8      414.73      419.06      7.83 o 
  -1  -5   8       41.75       43.82      3.10 o 
   0  -5   8      426.26      427.51      5.33 o 
   1  -5   8      202.24      203.31      3.34 o 
   2  -5   8       60.89       60.71      1.66 o 
   3  -5   8       17.80       17.43      1.06 o 
   4  -5   8        6.07        6.08      0.89 o 
   5  -5   8      164.43      179.31      3.10 o 
  -7  -4   8      192.54      216.55      5.20 o 
  -6  -4   8       27.19       24.35      2.25 o 
  -5  -4   8       72.28       71.43      1.97 o 
  -4  -4   8        0.66        0.83      0.77 o 
  -3  -4   8       14.34       12.42      0.94 o 
  -2  -4   8        0.77        1.65      0.88 o 
  -1  -4   8     2527.66     2463.98     21.86 o 
   0  -4   8      734.25      730.44      7.76 o 
   1  -4   8      214.88      214.24      3.32 o 
   2  -4   8      129.13      131.09      2.28 o 
   3  -4   8       33.96       33.84      1.28 o 
   4  -4   8       36.23       42.70      1.45 o 
   5  -4   8        9.54       15.67      1.91 o 
   6  -4   8      323.63      332.42      5.98 o 
  -7  -3   8       65.52       66.68      2.89 o 
  -6  -3   8      106.35      103.84      3.31 o 
  -5  -3   8       23.60       23.63      1.75 o 
  -4  -3   8       11.10       12.73      0.93 o 
  -3  -3   8       15.82       17.69      1.01 o 
  -2  -3   8      501.52      492.73      5.59 o 
  -1  -3   8      556.63      551.83      6.07 o 
   0  -3   8      664.17      680.61      7.15 o 
   1  -3   8      153.78      148.87      2.30 o 
   2  -3   8      182.23      181.78      2.61 o 
   3  -3   8        3.23        3.25      0.71 o 
   4  -3   8        2.08        0.83      0.58 o 
   5  -3   8      223.06      239.82     11.26 o 
   6  -3   8      157.52      164.00      3.86 o 
   7  -3   8       55.86       52.18      2.46 o 
  -7  -2   8      115.00      130.08      4.01 o 
  -6  -2   8      194.09      177.25      4.42 o 
  -5  -2   8       38.93       41.60      2.23 o 
  -4  -2   8       12.04       13.21      1.90 o 
  -3  -2   8       38.58       38.89      1.31 o 
  -2  -2   8       21.19       20.62      1.02 o 
  -1  -2   8      317.86      300.68      3.81 o 
   0  -2   8      184.97      183.82      3.18 o 
   1  -2   8      896.73      890.03      7.90 o 
   2  -2   8       91.04       91.69      1.71 o 
   3  -2   8        0.19        0.21      0.50 o 
   4  -2   8        1.10        1.65      0.55 o 
   5  -2   8      121.44      116.99      3.00 o 
   6  -2   8       95.42       93.98      3.36 o 
   7  -2   8       44.35       43.61      2.16 o 
   8  -2   8       34.84       29.62      2.03 o 
  -6  -1   8      114.99      113.48      3.65 o 
  -5  -1   8       96.08       83.78      2.91 o 
  -4  -1   8       69.80       74.78      2.59 o 
  -3  -1   8       18.16       14.09      1.29 o 
  -2  -1   8       14.78       11.74      0.91 o 
  -1  -1   8       64.59       66.70      1.53 o 
   0  -1   8      853.71      855.04      7.51 o 
   1  -1   8      180.84      182.21      2.41 o 
   2  -1   8      203.97      207.09      2.61 o 
   3  -1   8       11.39       11.55      0.86 o 
   4  -1   8       16.89       13.63      0.77 o 
   5  -1   8       82.64       78.41      2.94 o 
   6  -1   8       16.35       17.94      1.42 o 
   7  -1   8      180.15      179.17      4.04 o 
   8  -1   8       70.60       72.30      3.45 o 
  -6   0   8      121.13      107.49      3.48 o 
  -5   0   8      178.13      171.51      4.26 o 
  -4   0   8       12.38        6.46      1.21 o 
  -3   0   8        2.13        0.91      0.81 o 
  -2   0   8        0.11       -0.12      1.63 o 
  -1   0   8      127.95      126.80      4.53 o 
   0   0   8      226.18      232.75      2.73 o 
   1   0   8     1735.04     1768.36     14.19 o 
   2   0   8       56.28       53.11      1.23 o 
   3   0   8      274.91      296.11      3.29 o 
   4   0   8      280.54      265.16      4.09 o 
   5   0   8        0.13        0.41      0.75 o 
   6   0   8      227.26      231.17      5.40 o 
   7   0   8        1.83        2.19      1.03 o 
   8   0   8      214.53      208.39      5.61 o 
   9   0   8       24.35       25.17      1.92 o 
  -6   1   8       38.75       38.66      3.37 o 
  -5   1   8       78.68       76.70      4.22 o 
  -4   1   8       42.82       48.64      3.23 o 
  -3   1   8        0.96        0.67      0.81 o 
  -2   1   8      186.52      177.13      3.86 o 
  -1   1   8        4.26        4.03      0.70 o 
   0   1   8      325.89      318.67      3.78 o 
   1   1   8      291.30      288.01      3.89 o 
   2   1   8     2502.35     2564.34     20.02 o 
   3   1   8      538.30      511.94      4.84 o 
   4   1   8        1.06        1.53      0.51 o 
   5   1   8      115.09      122.27      2.84 o 
   6   1   8       15.74       15.37      1.58 o 
   7   1   8      182.87      177.16      3.87 o 
   8   1   8       55.87       61.96      2.46 o 
   9   1   8      379.85      321.69      7.20 o 
  -6   2   8       71.46       59.77      3.06 o 
  -5   2   8       75.38       73.11      2.94 o 
  -4   2   8       83.56      100.38      4.95 o 
  -3   2   8      165.12      178.02      4.24 o 
  -2   2   8       10.97       11.71      0.97 o 
  -1   2   8       73.34       76.12      3.01 o 
   0   2   8        0.48       -0.77      0.51 o 
   1   2   8     1226.36     1267.80     13.54 o 
   2   2   8       39.43       36.17      1.05 o 
   3   2   8      415.03      404.79      4.46 o 
   4   2   8      160.64      156.61      3.02 o 
   5   2   8       69.35       70.05      3.66 o 
   6   2   8        5.35        4.69      0.93 o 
   7   2   8       10.28        7.50      1.40 o 
   8   2   8      204.31      194.34      4.22 o 
   9   2   8      327.07      295.48      5.66 o 
  10   2   8        1.12        2.91      1.35 o 
  -5   3   8       55.31       51.66      2.72 o 
  -4   3   8      212.81      194.06     10.17 o 
  -3   3   8      138.94      132.96      3.67 o 
  -2   3   8       52.75       62.46      1.94 o 
  -1   3   8        0.41        0.51      0.68 o 
   0   3   8      357.97      343.92      7.00 o 
   1   3   8        0.21       -1.36      0.94 o 
   2   3   8     1061.84     1082.36     11.68 o 
   3   3   8      181.42      183.18      2.27 o 
   4   3   8      113.17      120.92      2.55 o 
   5   3   8      102.88       97.23      2.39 o 
   6   3   8       14.76       16.27      1.54 o 
   7   3   8       11.43       15.60      1.30 o 
   8   3   8       55.10       49.45      2.17 o 
   9   3   8      156.32      156.68      3.94 o 
  10   3   8       29.79       34.44      2.21 o 
  -4   4   8       77.93       75.03      3.15 o 
  -3   4   8      162.59      156.49      3.40 o 
  -2   4   8        9.85        9.18      1.04 o 
  -1   4   8      137.91      146.10      3.28 o 
   0   4   8      139.42      134.11      2.74 o 
   1   4   8       23.01       19.63      1.08 o 
   2   4   8      110.13      110.93      2.30 o 
   3   4   8      750.01      763.76      8.60 o 
   4   4   8      274.53      271.93      4.17 o 
   5   4   8       64.95       63.40      1.94 o 
   6   4   8       36.03       38.37      1.68 o 
   7   4   8       62.10       56.20      2.07 o 
   8   4   8      133.47      122.03      3.22 o 
   9   4   8       89.80       84.68      2.87 o 
  10   4   8      111.29      106.67      3.39 o 
  -4   5   8       78.85       88.39      4.32 o 
  -3   5   8       56.50       58.69      2.80 o 
  -2   5   8       60.76       63.46      2.18 o 
  -1   5   8       57.44       51.00      1.92 o 
   0   5   8       59.98       55.94      1.92 o 
   1   5   8       45.24       50.68      1.99 o 
   2   5   8      338.97      329.32      4.71 o 
   3   5   8      372.08      371.59      6.24 o 
   4   5   8      581.31      602.42     14.19 o 
   5   5   8      155.47      163.63      4.01 o 
   6   5   8        0.14        1.12      0.70 o 
   7   5   8       18.11       15.37      1.25 o 
   8   5   8        4.74        5.97      1.06 o 
   9   5   8      248.24      235.65      4.80 o 
  10   5   8       35.66       39.17      3.10 o 
  -3   6   8      126.11      126.52      6.24 o 
  -2   6   8       96.34       93.45      4.13 o 
  -1   6   8       51.92       55.12      2.04 o 
   0   6   8       19.92       20.70      1.33 o 
   1   6   8      209.64      199.52      3.60 o 
   2   6   8        0.35       -0.15      0.98 o 
   3   6   8      460.13      474.85     11.98 o 
   4   6   8      227.80      225.22      7.21 o 
   5   6   8      549.43      566.02     13.80 o 
   6   6   8        2.56        3.24      0.97 o 
   7   6   8       21.93       22.71      1.76 o 
   8   6   8      147.80      144.41      3.47 o 
   9   6   8       15.06       19.01      1.58 o 
  10   6   8      141.27      134.07      3.77 o 
  -2   7   8      106.95      110.54      5.08 o 
  -1   7   8       13.91       12.94      1.35 o 
   0   7   8       50.35       56.18      3.27 o 
   1   7   8        8.78        7.88      1.04 o 
   2   7   8      110.06      108.89      2.92 o 
   3   7   8       95.89       98.03      4.65 o 
   4   7   8     1111.53     1096.60     23.48 o 
   5   7   8       20.40       17.04      2.24 o 
   6   7   8       61.35       66.70      3.86 o 
   7   7   8       51.82       58.88      3.76 o 
   8   7   8        3.72        3.13      0.98 o 
   9   7   8      125.33      125.77      3.41 o 
  10   7   8       12.18       12.31      1.53 o 
  -1   8   8       94.83      100.56      3.05 o 
   0   8   8        9.40        7.95      1.50 o 
   1   8   8       13.84       14.87      1.31 o 
   2   8   8        3.22        2.33      1.03 o 
   3   8   8      210.69      194.79      6.96 o 
   4   8   8      101.10      107.01      5.12 o 
   5   8   8      343.33      351.43     10.04 o 
   6   8   8        9.32       11.18      2.14 o 
   7   8   8        0.15        1.27      1.51 o 
   8   8   8       95.91       97.64      5.10 o 
   9   8   8        4.13        2.96      1.13 o 
  10   8   8      114.59      119.02      3.54 o 
   0   9   8       15.44       15.01      1.51 o 
   1   9   8        8.10        8.10      1.21 o 
   2   9   8       19.25       15.71      3.04 o 
   3   9   8       20.86       20.41      2.61 o 
   4   9   8       37.25       44.19      3.55 o 
   5   9   8       21.38       23.39      2.65 o 
   6   9   8      106.17      123.77      5.61 o 
   7   9   8       60.55       62.25      4.00 o 
   8   9   8        4.10        4.69      1.84 o 
   9   9   8       34.14       38.51      3.59 o 
   2  10   8       13.44       14.04      2.61 o 
   3  10   8       34.84       40.84      3.55 o 
   4  10   8        2.25        1.63      1.71 o 
   5  10   8      225.69      242.70      8.49 o 
   6  10   8       21.23       28.23      3.00 o 
   7  10   8       19.34       19.88      2.74 o 
   8  10   8       34.89       45.15      3.82 o 
  -3  -7   9       64.08       71.45      2.25 o 
  -2  -7   9        3.63        3.99      1.01 o 
  -1  -7   9      123.00      123.16      2.82 o 
   0  -7   9        1.97       -0.05      0.98 o 
   1  -7   9       34.42       33.89      1.70 o 
  -5  -6   9       21.13       19.35      1.36 o 
  -4  -6   9        0.58        0.72      0.86 o 
  -3  -6   9        8.54       11.56      1.14 o 
  -2  -6   9      262.18      246.63      5.72 o 
  -1  -6   9        5.72        5.60      0.99 o 
   0  -6   9      129.94      134.34      2.88 o 
   1  -6   9        5.13        5.01      0.99 o 
   2  -6   9       16.71       18.45      1.33 o 
   3  -6   9        6.03        2.50      0.96 o 
  -5  -5   9        2.80        1.24      0.88 o 
  -4  -5   9       35.80       40.30      1.60 o 
  -3  -5   9        3.76        3.08      0.87 o 
  -2  -5   9        6.48       23.75      1.87 o 
  -1  -5   9      205.64      226.35      3.68 o 
   0  -5   9       84.03       80.25      3.31 o 
   1  -5   9      134.72      130.78      2.76 o 
   2  -5   9       41.69       42.36      1.68 o 
   3  -5   9       55.47       59.02      1.98 o 
   4  -5   9        1.52        2.48      0.87 o 
  -5  -4   9       46.64       52.98      2.54 o 
  -4  -4   9        2.38        0.90      0.76 o 
  -3  -4   9      139.85      135.72      2.66 o 
  -2  -4   9       16.64       19.91      1.15 o 
  -1  -4   9      228.12      268.61     10.05 o 
   0  -4   9      982.04     1005.60     10.22 o 
   1  -4   9       28.19       26.78      1.86 o 
   2  -4   9       90.48       89.55      2.18 o 
   3  -4   9       28.46       26.67      1.50 o 
   4  -4   9       99.01      106.09      2.26 o 
   5  -4   9        0.98        3.08      1.17 o 
   6  -4   9      199.14      201.64      4.61 o 
  -6  -3   9      150.27      145.61      5.82 o 
  -5  -3   9       33.02       27.76      2.24 o 
  -4  -3   9       37.13       39.52      2.23 o 
  -3  -3   9       10.99       12.83      0.99 o 
  -2  -3   9      101.42      104.30      2.23 o 
  -1  -3   9      231.94      232.10      3.65 o 
   0  -3   9       81.44       77.48      2.04 o 
   1  -3   9      410.00      424.75      5.23 o 
   2  -3   9        4.61        3.56      1.62 o 
   3  -3   9       11.21        9.33      0.83 o 
   4  -3   9        7.76        4.80      0.77 o 
   5  -3   9      167.43      175.52      3.98 o 
   6  -3   9       58.81       56.13      2.46 o 
  -6  -2   9       51.81       50.41      3.63 o 
  -5  -2   9       52.19       54.92      3.63 o 
  -4  -2   9       43.00       31.98      3.02 o 
  -3  -2   9       44.89       43.15      2.08 o 
  -2  -2   9       16.49       17.63      1.02 o 
  -1  -2   9       82.12       75.39      2.12 o 
   0  -2   9      835.97      830.93      9.76 o 
   1  -2   9       11.65       12.42      0.96 o 
   2  -2   9       12.36       11.94      1.01 o 
   3  -2   9       25.45       24.51      1.05 o 
   4  -2   9       53.86       55.59      1.50 o 
   5  -2   9        1.09        1.30      0.99 o 
   6  -2   9       82.81       83.33      2.95 o 
   7  -2   9       74.13       79.00      3.87 o 
  -6  -1   9       45.87       48.34      2.60 o 
  -5  -1   9       36.08       23.84      1.87 o 
  -4  -1   9      123.01      119.10      3.51 o 
  -3  -1   9        4.89        2.14      1.05 o 
  -2  -1   9       34.44       30.78      1.75 o 
  -1  -1   9       34.97       40.27      1.33 o 
   0  -1   9       13.46       15.60      0.95 o 
   1  -1   9      680.90      698.93      6.53 o 
   2  -1   9        7.79        7.54      0.86 o 
   3  -1   9       33.77       31.19      1.10 o 
   4  -1   9        0.01       -0.08      0.61 o 
   5  -1   9      134.76      126.16      4.06 o 
   6  -1   9        0.41        1.03      0.98 o 
   7  -1   9       55.04       58.63      2.47 o 
   8  -1   9       45.97       41.76      2.35 o 
  -5   0   9       74.81       71.86      5.98 o 
  -4   0   9        0.33        0.98      1.08 o 
  -3   0   9       10.03       12.21      1.41 o 
  -2   0   9       13.36       19.27      2.23 o 
  -1   0   9      140.67      151.36      5.04 o 
   0   0   9      130.43      125.86      2.58 o 
   1   0   9       26.61       25.90      0.99 o 
   2   0   9      492.69      489.01      4.87 o 
   3   0   9        2.40        3.28      0.56 o 
   4   0   9      342.55      327.55      5.14 o 
   5   0   9       69.14       53.53      2.52 o 
   6   0   9      123.14      128.28      3.24 o 
   7   0   9       14.98       16.18      2.51 o 
   8   0   9       85.41       88.87      3.03 o 
  -5   1   9       15.14       12.54      1.60 o 
  -4   1   9      157.33      148.57      3.98 o 
  -3   1   9       11.01        6.96      1.26 o 
  -2   1   9       18.66       25.71      2.11 o 
  -1   1   9        4.16        5.44      1.10 o 
   0   1   9      375.13      379.45      5.23 o 
   1   1   9      496.44      520.69      6.55 o 
   2   1   9       72.12       75.65      1.53 o 
   3   1   9      633.93      621.19      5.83 o 
   4   1   9        0.79        1.60      0.76 o 
   5   1   9      191.72      194.21      5.99 o 
   6   1   9       29.17       24.60      1.55 o 
   7   1   9       91.91       91.20      2.81 o 
   8   1   9       58.89       73.64      4.03 o 
   9   1   9      181.08      174.75      4.35 o 
  -5   2   9       56.78       58.68      3.63 o 
  -4   2   9       21.93       23.15      1.91 o 
  -3   2   9      146.26      152.20      5.88 o 
  -2   2   9       49.13       39.83      3.24 o 
  -1   2   9      147.60      143.19      7.49 o 
   0   2   9        0.36       -0.52      0.65 o 
   1   2   9      132.67      122.64      2.85 o 
   2   2   9      542.30      559.28     19.41 o 
   3   2   9       63.65       65.68      1.61 o 
   4   2   9      333.46      330.24     11.83 o 
   5   2   9        0.84        0.86      0.74 o 
   6   2   9        8.02        8.23      1.10 o 
   7   2   9        0.21       -1.16      0.89 o 
   8   2   9      100.44      102.84      3.52 o 
   9   2   9      103.70       99.73      7.25 o 
  -4   3   9      110.87      101.78      6.60 o 
  -3   3   9       78.64       72.27      3.00 o 
  -2   3   9       89.11      100.94      3.24 o 
  -1   3   9       28.98       24.92      1.36 o 
   0   3   9      364.57      381.23      6.71 o 
   1   3   9       13.48       16.51      1.08 o 
   2   3   9        1.92        0.72      0.68 o 
   3   3   9     1208.73     1271.95     25.24 o 
   4   3   9       36.27       38.14      2.52 o 
   5   3   9       41.12       40.46      1.68 o 
   6   3   9       14.83       12.22      1.15 o 
   7   3   9       58.72       60.93      2.94 o 
   8   3   9        9.73        8.81      1.97 o 
   9   3   9      109.27      103.23      4.59 o 
  -4   4   9       22.39       17.60      1.91 o 
  -3   4   9       99.95       90.83      4.29 o 
  -2   4   9       15.04       11.16      1.54 o 
  -1   4   9       25.49       27.98      1.90 o 
   0   4   9       91.26       93.64      2.39 o 
   1   4   9       10.43        9.82      0.98 o 
   2   4   9      179.41      187.32      3.24 o 
   3   4   9        4.88        3.86      1.51 o 
   4   4   9      769.03      757.83     17.21 o 
   5   4   9        0.17        0.49      0.73 o 
   6   4   9       41.49       43.57      2.25 o 
   7   4   9       10.76       10.83      1.19 o 
   8   4   9       91.43       83.60      2.80 o 
   9   4   9       22.83       22.16      1.78 o 
  10   4   9       27.71       27.28      2.44 o 
  -3   5   9       14.99       17.58      2.08 o 
  -2   5   9       36.10       39.92      1.89 o 
  -1   5   9        2.68        1.36      0.85 o 
   0   5   9        3.48        5.68      0.98 o 
   1   5   9       23.26       22.91      1.30 o 
   2   5   9        6.59        6.05      1.06 o 
   3   5   9      423.77      437.93     11.37 o 
   4   5   9      132.98      124.95      5.22 o 
   5   5   9      137.91      147.46      5.84 o 
   6   5   9       38.74       34.97      1.67 o 
   7   5   9       32.11       31.14      1.67 o 
   8   5   9        7.07        2.14      1.02 o 
   9   5   9       58.73       56.81      2.47 o 
  10   5   9       26.27       24.42      1.93 o 
  -2   6   9        9.55        8.18      1.63 o 
  -1   6   9      111.74      121.04      3.42 o 
   0   6   9        0.04       -0.17      0.78 o 
   1   6   9       15.15       15.58      1.21 o 
   2   6   9        2.36        3.94      0.89 o 
   3   6   9      309.51      309.21      9.11 o 
   4   6   9      714.58      730.47     17.05 o 
   5   6   9       74.59       65.23      3.88 o 
   6   6   9       39.18       36.25      3.08 o 
   7   6   9        4.88        6.06      1.84 o 
   8   6   9       79.87       80.99      2.71 o 
   9   6   9       10.94        7.11      1.29 o 
  -1   7   9       21.03       23.39      1.73 o 
   0   7   9       47.49       47.65      2.03 o 
   1   7   9        1.87        1.36      0.92 o 
   2   7   9      184.77      191.01      3.70 o 
   3   7   9       47.60       50.60      3.61 o 
   4   7   9      100.74      107.73      5.18 o 
   5   7   9      350.91      364.87     10.58 o 
   6   7   9        0.22        0.98      1.39 o 
   7   7   9       99.05      103.32      5.22 o 
   8   7   9        8.73        9.90      2.24 o 
   9   7   9      112.73      109.29      3.27 o 
   0   8   9       16.96       12.84      1.44 o 
   1   8   9       11.07       14.83      1.41 o 
   2   8   9        5.68        3.31      1.80 o 
   3   8   9      189.76      191.98      7.14 o 
   4   8   9      102.61      104.74      5.14 o 
   5   8   9        4.83        4.78      1.92 o 
   6   8   9      252.80      255.15      8.59 o 
   7   8   9        7.97       13.00      2.45 o 
   8   8   9      106.34      111.54      5.69 o 
   9   8   9        7.42        7.43      2.33 o 
   2   9   9        3.35        3.39      2.04 o 
   3   9   9       26.14       28.74      3.21 o 
   4   9   9       38.47       42.43      3.57 o 
   5   9   9      122.80      128.46      5.86 o 
   6   9   9        0.55       -1.51      1.49 o 
   7   9   9      114.43      113.62      5.65 o 
   8   9   9        0.53       -0.14      1.55 o 
   4  10   9        1.00        1.69      1.88 o 
   5  10   9        1.50        2.14      1.94 o 
   6  10   9      190.53      204.58      7.88 o 
  -2  -6  10        7.25        7.98      1.10 o 
  -1  -6  10        0.09       -0.57      0.87 o 
   0  -6  10       54.42       56.09      2.05 o 
   1  -6  10        3.06        2.38      0.99 o 
  -3  -5  10       51.13       53.99      2.23 o 
  -2  -5  10       34.08       33.81      1.63 o 
  -1  -5  10       21.42       27.30      2.16 o 
   0  -5  10       27.75       27.62      1.46 o 
   1  -5  10       21.16       21.50      1.38 o 
   2  -5  10        0.43        0.01      0.86 o 
   3  -5  10      112.10      114.62      2.78 o 
  -4  -4  10       45.29       48.84      7.42 o 
  -3  -4  10      100.42       96.82      2.36 o 
  -2  -4  10       69.77       76.32      3.49 o 
  -1  -4  10       47.35       48.33      1.70 o 
   0  -4  10       24.94       27.02      1.39 o 
   1  -4  10      225.71      226.16      3.69 o 
   2  -4  10      196.39      212.06      3.59 o 
   3  -4  10       59.04       60.67      2.03 o 
   4  -4  10      187.46      189.08      3.59 o 
  -4  -3  10       92.55       89.67      3.27 o 
  -3  -3  10       28.77       25.27      1.96 o 
  -2  -3  10       96.14      101.22      2.32 o 
  -1  -3  10        6.95        8.14      0.95 o 
   0  -3  10      149.05      149.45      2.81 o 
   1  -3  10      177.60      185.91      3.21 o 
   2  -3  10       44.77       43.33      1.59 o 
   3  -3  10       30.91       29.62      1.39 o 
   4  -3  10       34.49       34.51      1.60 o 
   5  -3  10      106.48      110.56      4.16 o 
  -4  -2  10        0.06        0.62      1.19 o 
  -3  -2  10       88.80       91.14      3.20 o 
  -2  -2  10       79.79       84.20      3.00 o 
  -1  -2  10      145.23      146.31      2.68 o 
   0  -2  10        0.59        0.04      0.67 o 
   1  -2  10        0.69       -0.19      0.64 o 
   2  -2  10        1.74        2.16      0.75 o 
   3  -2  10       12.86       11.65      1.00 o 
   4  -2  10      180.18      182.13      3.93 o 
   5  -2  10       26.52       25.57      3.19 o 
   6  -2  10       37.90       32.51      2.03 o 
  -4  -1  10       70.61       59.05      3.80 o 
  -3  -1  10       16.80       19.46      2.21 o 
  -2  -1  10       78.23       78.22      3.48 o 
  -1  -1  10       91.52       84.39      2.95 o 
   0  -1  10       64.30       70.41      1.80 o 
   1  -1  10        3.19        4.07      0.75 o 
   2  -1  10       12.48       12.54      0.86 o 
   3  -1  10       61.04       65.38      2.34 o 
   4  -1  10       20.27       19.42      1.43 o 
   5  -1  10      161.86      144.24      3.47 o 
   6  -1  10       18.05       17.77      1.61 o 
   7  -1  10       14.81       13.66      1.79 o 
  -4   0  10        9.77        8.81      1.55 o 
  -3   0  10      156.41      149.32      6.21 o 
  -2   0  10      128.08      124.66      3.58 o 
  -1   0  10       27.80       31.95      1.82 o 
   0   0  10       17.81       20.95      2.02 o 
   1   0  10        9.64        8.37      1.07 o 
   2   0  10       41.78       42.00      1.27 o 
   3   0  10        4.88        5.60      0.69 o 
   4   0  10      138.23      129.27      3.09 o 
   5   0  10        0.13        3.29      1.05 o 
   6   0  10      221.46      212.45      8.42 o 
   7   0  10       65.23       66.94      4.71 o 
   8   0  10       18.42       17.86      1.77 o 
  -4   1  10       61.14       59.30      2.73 o 
  -3   1  10       21.46       22.45      1.94 o 
  -2   1  10       88.21      101.07      3.25 o 
  -1   1  10       41.16       44.30      2.88 o 
   0   1  10      338.99      347.58      8.64 o 
   1   1  10        2.10        1.82      1.04 o 
   2   1  10        9.23       10.44      0.94 o 
   3   1  10      157.67      147.20      2.56 o 
   4   1  10       67.27       67.32      2.15 o 
   5   1  10      259.27      248.34      4.51 o 
   6   1  10      129.79      128.21      6.50 o 
   7   1  10       92.07       86.19      4.00 o 
   8   1  10       65.49       66.57      3.63 o 
  -4   2  10       14.96       12.95      1.71 o 
  -3   2  10      116.80      103.83      3.42 o 
  -2   2  10        2.33        1.88      1.14 o 
  -1   2  10      250.72      252.01      5.19 o 
   0   2  10       27.70       27.28      1.70 o 
   1   2  10      106.92      112.72      2.55 o 
   2   2  10        3.86        4.04      0.76 o 
   3   2  10        8.37        8.31      1.73 o 
   4   2  10       86.72       97.43      2.53 o 
   5   2  10        8.47        7.38      1.33 o 
   6   2  10       86.19       86.66      2.71 o 
   7   2  10       51.73       54.85      2.37 o 
   8   2  10       66.92       64.15      2.67 o 
  -3   3  10        3.10        3.33      1.96 o 
  -2   3  10      158.98      156.71      6.14 o 
  -1   3  10        0.08       -0.65      1.02 o 
   0   3  10      106.76      110.83      2.81 o 
   1   3  10       70.06       77.95      2.16 o 
   2   3  10       56.39       61.98      2.17 o 
   3   3  10       35.81       36.72      3.00 o 
   4   3  10       27.33       26.98      2.63 o 
   5   3  10       40.29       47.70      1.92 o 
   6   3  10       57.57       57.38      2.23 o 
   7   3  10      239.91      233.74      4.65 o 
   8   3  10       18.90       19.52      1.71 o 
   9   3  10       29.98       25.16      1.93 o 
  -2   4  10        1.56       -0.18      1.23 o 
  -1   4  10      108.25      105.77      3.38 o 
   0   4  10       45.39       46.95      2.32 o 
   1   4  10       65.53       70.99      2.97 o 
   2   4  10      188.45      202.06      4.90 o 
   3   4  10       37.87       40.82      3.18 o 
   4   4  10       12.12       15.10      2.18 o 
   5   4  10        0.00       -0.49      1.20 o 
   6   4  10       49.24       50.70      2.54 o 
   7   4  10       70.72       69.65      2.91 o 
   8   4  10      182.64      168.28      4.32 o 
   9   4  10       27.28       23.92      2.30 o 
  -2   5  10       29.35       32.00      2.47 o 
  -1   5  10       21.17       18.47      1.49 o 
   0   5  10       64.33       63.41      2.32 o 
   1   5  10      166.53      173.67      3.51 o 
   2   5  10        0.28        0.00      1.00 o 
   3   5  10       36.35       35.53      3.19 o 
   4   5  10       26.29       30.39      2.82 o 
   5   5  10       18.26       17.82      2.43 o 
   6   5  10       24.88       20.80      2.65 o 
   7   5  10      123.06      105.74      5.45 o 
   8   5  10       33.96       31.56      1.90 o 
   9   5  10       18.09       14.41      2.45 o 
  -1   6  10       74.50       75.33      2.60 o 
   0   6  10        6.74        8.50      1.26 o 
   1   6  10       75.74       75.26      2.40 o 
   2   6  10       93.86      103.34      5.10 o 
   3   6  10      302.31      293.04      9.08 o 
   4   6  10        5.75        4.23      1.78 o 
   5   6  10       25.10       24.76      2.74 o 
   6   6  10       53.69       53.76      3.88 o 
   7   6  10       10.39       14.35      2.59 o 
   8   6  10      124.58      128.40      6.25 o 
   9   6  10        1.11        3.34      1.28 o 
   0   7  10       98.25       97.48      2.96 o 
   1   7  10       39.32       43.97      2.03 o 
   2   7  10       97.81       98.56      5.12 o 
   3   7  10        9.36       10.16      2.18 o 
   4   7  10       25.84       25.41      2.86 o 
   5   7  10        9.03        8.67      2.12 o 
   6   7  10        8.45        5.69      2.08 o 
   7   7  10      102.28      113.46      5.75 o 
   8   7  10       11.27       10.10      2.51 o 
   2   8  10       25.19       29.15      3.25 o 
   3   8  10       89.21       87.93      4.96 o 
   4   8  10        2.00        3.27      1.86 o 
   5   8  10       16.27       13.94      2.57 o 
   6   8  10       74.56       72.39      4.69 o 
   7   8  10        3.91        3.63      2.06 o 
   8   8  10       63.45       70.62      4.82 o 
   4   9  10       26.23       25.74      3.10 o 
   5   9  10        0.82        0.06      1.65 o 
   6   9  10       77.06       68.27      4.77 o 
  -2  -4  11       70.36       67.85      2.13 o 
  -1  -4  11       41.97       42.87      1.92 o 
   0  -4  11       16.25       18.51      1.34 o 
   1  -4  11       37.67       40.03      3.79 o 
   2  -4  11      162.34      160.36      3.23 o 
   3  -4  11       64.92       63.99      2.22 o 
  -3  -3  11       60.12       64.20      2.90 o 
  -2  -3  11       34.01       33.12      4.58 o 
  -1  -3  11       65.37       70.04      2.26 o 
   0  -3  11       25.72       27.71      1.44 o 
   1  -3  11       41.10       46.33      2.72 o 
   2  -3  11       31.14       37.69      2.22 o 
   3  -3  11       70.41       80.27      2.53 o 
   4  -3  11       75.95       72.73      3.29 o 
  -3  -2  11       41.47       38.91      2.42 o 
  -2  -2  11       28.05       28.95      2.06 o 
  -1  -2  11       24.97       26.86      1.96 o 
   0  -2  11        1.32        1.17      0.91 o 
   1  -2  11        1.96        1.06      0.97 o 
   2  -2  11      105.08      117.86      2.60 o 
   3  -2  11       59.41       62.35      1.95 o 
   4  -2  11       14.24       13.20      1.55 o 
   5  -2  11       20.89       20.84      2.45 o 
  -3  -1  11       39.43       47.76      2.61 o 
  -2  -1  11       80.82       88.09      3.28 o 
  -1  -1  11       84.94       83.17      3.04 o 
   0  -1  11        3.40        1.66      1.42 o 
   1  -1  11       23.91       29.19      1.86 o 
   2  -1  11       33.26       31.32      1.40 o 
   3  -1  11       92.33       94.43      2.86 o 
   4  -1  11       12.27       12.92      1.47 o 
   5  -1  11       20.61       22.55      1.68 o 
   6  -1  11       23.63       22.10      1.80 o 
  -3   0  11       27.91       25.49      2.84 o 
  -2   0  11      131.74      123.05      3.83 o 
  -1   0  11        7.79       11.33      1.41 o 
   0   0  11       35.05       37.83      2.21 o 
   1   0  11        1.89        1.92      1.05 o 
   2   0  11       74.40       78.77      2.68 o 
   3   0  11        1.59        1.81      0.99 o 
   4   0  11       58.13       54.97      2.22 o 
   5   0  11       14.81       13.03      1.42 o 
   6   0  11       67.07       66.72      2.57 o 
  -3   1  11        6.05        6.47      1.50 o 
  -2   1  11       81.76       80.91      5.60 o 
  -1   1  11       49.67       55.56      3.57 o 
   0   1  11        6.45        4.96      1.17 o 
   1   1  11       56.31       54.69      2.35 o 
   2   1  11       23.19       22.08      1.68 o 
   3   1  11      142.19      150.87      6.06 o 
   4   1  11        0.18        1.31      0.94 o 
   5   1  11       64.57       65.19      2.39 o 
   6   1  11      154.58      146.07      3.64 o 
   7   1  11       47.06       49.30      2.96 o 
  -2   2  11       17.24       18.64      1.89 o 
  -1   2  11       84.30       81.86      2.95 o 
   0   2  11       17.14       16.52      1.55 o 
   1   2  11       22.26       22.43      4.52 o 
   2   2  11       98.16      115.86      3.42 o 
   3   2  11       15.09       14.29      2.27 o 
   4   2  11       54.86       54.80      3.84 o 
   5   2  11       22.97       25.96      1.62 o 
   6   2  11       56.36       59.78      2.97 o 
   7   2  11      102.39       94.75      4.18 o 
  -2   3  11       44.01       47.46      4.90 o 
  -1   3  11       22.30       23.33      1.91 o 
   0   3  11       47.88       56.86      2.54 o 
   1   3  11       84.34       92.36      2.49 o 
   2   3  11       66.35       66.80      3.98 o 
   3   3  11       63.82       67.74      3.98 o 
   4   3  11        0.09        0.88      1.47 o 
   5   3  11      110.67      113.21      5.59 o 
   6   3  11       91.31       93.43      3.50 o 
   7   3  11       49.14       53.66      2.39 o 
   8   3  11       10.16       11.17      1.54 o 
  -1   4  11       21.05       21.50      1.88 o 
   0   4  11       99.78      104.34      3.36 o 
   1   4  11        5.84        7.38      1.09 o 
   2   4  11      255.45      264.20      8.47 o 
   3   4  11        5.44        5.33      1.86 o 
   4   4  11        1.34        2.12      1.65 o 
   5   4  11       31.47       27.51      3.08 o 
   6   4  11       89.84       80.09      4.84 o 
   7   4  11       68.69       69.14      3.20 o 
   8   4  11       27.11       27.98      2.38 o 
   0   5  11       10.83       11.73      1.70 o 
   1   5  11      112.88      124.58      3.04 o 
   2   5  11        7.41        6.74      1.96 o 
   3   5  11        5.47        5.88      1.82 o 
   4   5  11        5.64        2.90      1.73 o 
   5   5  11       10.68       12.10      2.41 o 
   6   5  11       15.04       13.06      2.61 o 
   7   5  11       39.00       38.39      3.67 o 
   8   5  11       59.50       47.56      4.12 o 
   1   6  11       87.25       87.85      2.71 o 
   2   6  11       61.69       73.43      4.49 o 
   3   6  11       16.39       18.10      2.71 o 
   4   6  11        3.38        2.80      1.90 o 
   5   6  11        8.36        8.61      2.20 o 
   6   6  11      180.41      172.28      7.29 o 
   7   6  11       23.83       23.84      3.12 o 
   2   7  11       53.75       66.29      4.61 o 
   3   7  11       14.75       17.35      2.78 o 
   4   7  11       24.10       22.92      2.92 o 
   5   7  11       42.59       45.39      3.84 o 
   6   7  11       13.40       16.72      2.84 o 
   7   7  11      111.97      112.32      6.02 o 
   0  -2  12        3.11        5.58      1.34 o 
   1  -2  12        0.09        0.64      1.00 o 
   2  -2  12       67.62       81.20      2.69 o 
   3  -2  12       26.76       25.17      2.31 o 
  -1  -1  12       56.88       68.20      2.98 o 
   0  -1  12        1.36        2.64      1.27 o 
   1  -1  12       13.19       19.24      1.75 o 
   2  -1  12        1.42       -0.09      1.07 o 
   3  -1  12       83.16       98.78      3.69 o 
   4  -1  12       14.93       14.81      1.90 o 
  -1   0  12       17.50       18.83      1.91 o 
   0   0  12       61.75       71.56      6.46 o 
   1   0  12        7.10        5.76      1.27 o 
   2   0  12       18.00       15.44      2.42 o 
   4   0  12       44.25       50.37      2.26 o 
   5   0  12       29.33       32.04      2.01 o 
  -1   1  12       79.73       89.60      3.33 o 
   0   1  12        0.78        2.71      1.22 o 
   1   1  12       14.43       18.59      2.34 o 
   2   1  12       32.42       31.47      2.74 o 
   4   1  12       11.34        9.88      2.33 o 
   5   1  12       59.34       59.12      3.05 o 
   0   2  12       78.66       98.48      4.71 o 
   1   2  12       36.35       40.63      2.25 o 
   3   2  12        5.08        4.90      1.90 o 
   4   2  12       20.88       24.51      3.00 o 
   5   2  12       27.93       29.19      3.43 o 
   6   2  12       82.56       93.56      3.85 o 
   0   3  12       10.62       11.08      1.58 o 
   1   3  12       95.44      115.92      4.83 o 
   3   3  12       13.47       17.88      2.59 o 
   4   3  12        2.91        3.23      1.94 o 
   5   3  12       89.77       95.27      5.29 o 
   6   3  12       29.92       25.49      3.33 o 
   1   4  12       23.21       36.33      3.31 o 
   2   4  12       48.88       54.43      4.06 o 
   3   4  12        1.91        2.49      1.82 o 
   4   4  12       11.05       11.88      2.37 o 
   5   4  12       66.03       64.19      4.61 o 
   6   4  12       61.19       66.43      4.82 o 
   2   5  12       28.16       28.53      3.19 o 
   3   5  12        1.04       -0.22      1.61 o 
   4   5  12       36.20       32.68      3.41 o 
   5   5  12        3.51        2.45      1.84 o 
   6   5  12        0.28       -0.04      1.82 o 
                                                 
